# Supplementary material for: Crystal structure of 4-sulfamoylanilinium di­hydrogen phosphate
Source: Acta Crystallogr Sect E Struct Rep Online. 2014 Aug 13;70(Pt 9):o997–8. doi: 10.1107/S1600536814017462 (PMC4186100; doi:10.1107/S1600536814017462)
Supplement: Supplementary file 1 [file e-70-0o997-sup1.cif]

##############################################################################
#                                                                            #
# This CIF contains the data in a paper accepted for publication in          #
# Acta Crystallographica Section E. It conforms to the requirements of       #
# Notes for Authors for Acta Crystallographica Section E, and has been       #
# peer reviewed under the auspices of the IUCr Commission on Journals.       #
#                                                                            #
# Full details of the Crystallographic Information File format               #
# are given in the paper "The Crystallographic Information File (CIF):       #
# a New Standard Archive File for Crystallography" by S. R. Hall, F. H.      #
# Allen and I. D. Brown [Acta Cryst. (1991), A47, 655-685].                  #
#                                                                            #
# The current version of the core CIF dictionary is obtainable from          #
# ftp://ftp.iucr.org/pub/cif_core.dic.                                       #
#                                                                            #
# Software is freely available for graphical display of the structure(s)     #
# in this CIF. For information consult the CIF software page                 #
# http://www.iucr.org/resources/cif/software.                                #
#                                                                            #
# This file may be used for bona fide research purposes within the           #
# scientific community so long as proper attribution is given to the journal # 
# article from which it was obtained.                                        #
#                                                                            #
##############################################################################
data_I
_database_code_depnum_ccdc_archive 'CCDC 1016950'
_audit_creation_method     SHELXL-2013
_journal_date_recd_electronic     2014-07-12
_journal_date_accepted     2014-07-30
_journal_name_full     'Acta Crystallographica, Section E'
_journal_year     2014
_journal_volume     70
_journal_issue      9
_journal_page_first     o997
_journal_page_last     o998
_journal_paper_category     HO
_journal_paper_doi     10.1107/S1600536814017462
_journal_coeditor_code     HB7251
_publ_contact_author_name     'R.V. Krishnakumar'
_publ_contact_author_address
;
Department of Physics
Thiagarajar College
Madurai - 625 009
India
;
_publ_contact_author_email     mailtorvkk@yahoo.co.in
_publ_contact_author_fax     '+91 452 2312375'
_publ_contact_author_phone     '+91 452 2311875'
_publ_section_title
;
Crystal structure of 4-sulfamoylanilinium dihydrogen phosphate
;
loop_
    _publ_author_name
    _publ_author_footnote
    _publ_author_address
    'Muthuselvi, C.' .
;
Department of Physics
Devangar Arts College
Aruppukottai 626 101
Tamil Nadu
India
;
    'Mala, N.' .
;
Department of Physics
Devangar Arts College
Aruppukottai 626 101
Tamil Nadu
India
;
    'Srinivasan, N.' .
;
Department of Physics
Thiagarajar College
Madurai 625 009
Tamil Nadu
India
;
    'Pandiarajan, S.' .
;
Department of Physics
Devangar Arts College
Aruppukottai 626 101
Tamil Nadu
India
;
    'Krishnakumar, R. V.' .
;
Department of Physics
Thiagarajar College
Madurai 625 009
Tamil Nadu
India
;
_chemical_name_systematic
;
4-Sulfamoylanilinium dihydrogen phosphate
;
_chemical_name_common     ?
_chemical_formula_moiety     'C6 H9 N2 O2 S +, H2 O4 P -'
_chemical_formula_sum     'C6 H11 N2 O6 P S'
_chemical_formula_iupac     'C6 H9 N2 O2 S +, H2 O4 P -'
_chemical_formula_weight     270.20
_chemical_melting_point     ?
_shelx_space_group_comment
;
The symmetry employed for this shelxl refinement is uniquely defined
by the following loop, which should always be used as a source of
symmetry information in preference to the above space-group names.
They are only intended as comments.
;
_space_group_crystal_system     monoclinic
_space_group_name_H-M_alt     'P c'
_space_group_name_Hall     'P -2yc'
loop_
    _space_group_symop_operation_xyz
    'x, y, z'
    'x, -y, z+1/2'
_cell_length_a     4.8041(7)
_cell_length_b     10.8564(15)
_cell_length_c     10.3862(15)
_cell_angle_alpha     90
_cell_angle_beta     101.067(2)
_cell_angle_gamma     90
_cell_volume     531.62(13)
_cell_formula_units_Z     2
_cell_measurement_reflns_used     ?
_cell_measurement_theta_min     ?
_cell_measurement_theta_max     ?
_cell_measurement_temperature     294(2)
_exptl_crystal_description     needle
_exptl_crystal_colour     colourless
_exptl_crystal_size_max     0.28
_exptl_crystal_size_mid     0.18
_exptl_crystal_size_min     0.10
_exptl_crystal_density_diffrn     1.688
_exptl_crystal_density_meas     ?
_exptl_crystal_density_method     ?
_exptl_crystal_F_000     280
_exptl_absorpt_coefficient_mu     0.471
_exptl_absorpt_correction_type     multi-scan
_exptl_absorpt_process_details     '(SADABS; Bruker, 2001)'
_shelx_estimated_absorpt_T_min     0.879
_shelx_estimated_absorpt_T_max     0.954
_exptl_absorpt_correction_T_min     0.94
_exptl_absorpt_correction_T_max     0.99
_exptl_special_details     ?
_diffrn_ambient_temperature     294(2)
_diffrn_radiation_type     MoK\a
_diffrn_radiation_wavelength     0.71073
_diffrn_measurement_device_type     'Bruker SMART APEX CCD'
_diffrn_measurement_method     '\f and \w scans'
_diffrn_detector_area_resol_mean     ?
_diffrn_reflns_number     6033
_diffrn_reflns_av_R_equivalents     0.0181
_diffrn_reflns_theta_min     1.876
_diffrn_reflns_theta_max     28.277
_diffrn_reflns_theta_full     25.242
_diffrn_measured_fraction_theta_max     0.976
_diffrn_measured_fraction_theta_full     1.000
_diffrn_reflns_limit_h_min     -6
_diffrn_reflns_limit_h_max     6
_diffrn_reflns_limit_k_min     -14
_diffrn_reflns_limit_k_max     14
_diffrn_reflns_limit_l_min     -13
_diffrn_reflns_limit_l_max     13
_refine_special_details     ?
_reflns_number_total     2512
_reflns_number_gt     2502
_reflns_threshold_expression     I>2\s(I)
_refine_ls_structure_factor_coef     Fsqd
_refine_ls_matrix_type     full
_refine_ls_R_factor_all     0.0211
_refine_ls_R_factor_gt     0.0210
_refine_ls_wR_factor_gt     0.0553
_refine_ls_wR_factor_ref     0.0554
_refine_ls_goodness_of_fit_ref     1.063
_refine_ls_restrained_S_all     1.063
_refine_ls_number_reflns     2512
_refine_ls_number_parameters     174
_refine_ls_number_restraints     4
_refine_ls_hydrogen_treatment     mixed
_refine_ls_weighting_scheme     calc
_refine_ls_weighting_details
              'w=1/[\s^2^(Fo^2^)+(0.0415P)^2^+0.0212P] where P=(Fo^2^+2Fc^2^)/3'
_atom_sites_solution_hydrogens     mixed
_atom_sites_solution_primary     ?
_atom_sites_solution_secondary     ?
_refine_ls_shift/su_max     0.000
_refine_ls_shift/su_mean     0.000
_refine_diff_density_max     0.202
_refine_diff_density_min     -0.220
_refine_ls_extinction_method     'SHELXL2013 (Sheldrick, 2013)'
_refine_ls_extinction_coef     0.099(8)
_refine_ls_extinction_expression
                                    Fc^*^=kFc[1+0.001xFc^2^\l^3^/sin(2\q)]^-1/4^
_refine_ls_abs_structure_details
;
Flack <i>x</i> determined using 1209 quotients
[(<i>I</i>^+^)-(<i>I</i>^-^)]/[(<i>I</i>^+^)+(<i>I</i>^-^)]
(Parsons & Flack, 2004)
;
_refine_ls_abs_structure_Flack     0.069(16)
loop_
    _atom_type_symbol
    _atom_type_description
    _atom_type_scat_dispersion_real
    _atom_type_scat_dispersion_imag
    _atom_type_scat_source
    C C 0.0033 0.0016 'International Tables Vol C Tables 4.2.6.8 and 6.1.1.4'
    H H 0.0000 0.0000 'International Tables Vol C Tables 4.2.6.8 and 6.1.1.4'
    N N 0.0061 0.0033 'International Tables Vol C Tables 4.2.6.8 and 6.1.1.4'
    O O 0.0106 0.0060 'International Tables Vol C Tables 4.2.6.8 and 6.1.1.4'
    P P 0.1023 0.0942 'International Tables Vol C Tables 4.2.6.8 and 6.1.1.4'
    S S 0.1246 0.1234 'International Tables Vol C Tables 4.2.6.8 and 6.1.1.4'
_computing_data_collection     'SMART (Bruker, 2001)'
_computing_cell_refinement     'SAINT (Bruker, 2001)'
_computing_data_reduction     'SAINT (Bruker, 2001)'
_computing_structure_solution     'SHELXS86 (Sheldrick, 2008)'
_computing_structure_refinement     'SHELXL2013 (Sheldrick, 2008)'
_computing_molecular_graphics     'PLATON (Spek, 2009)'
_computing_publication_material     'SHELXL2013 (Sheldrick, 2008)'
loop_
    _atom_site_type_symbol
    _atom_site_label
    _atom_site_fract_x
    _atom_site_fract_y
    _atom_site_fract_z
    _atom_site_U_iso_or_equiv
    _atom_site_adp_type
    _atom_site_calc_flag
    _atom_site_occupancy
    _atom_site_disorder_assembly
    _atom_site_disorder_group
    C C1 0.8098(4) 0.14923(16) 0.09044(19) 0.0265(3) Uani d 1 . .
    C C2 1.0153(5) 0.1497(2) 0.2035(2) 0.0365(5) Uani d 1 . .
    H H2 1.1473 0.0862 0.2199 0.044 Uiso calc 1 . .
    C C3 1.0231(5) 0.2455(2) 0.2922(2) 0.0364(5) Uani d 1 . .
    H H3 1.1623 0.2475 0.3680 0.044 Uiso calc 1 . .
    C C4 0.8220(4) 0.33816(17) 0.26728(19) 0.0271(4) Uani d 1 . .
    C C5 0.6183(5) 0.3379(2) 0.1532(2) 0.0381(5) Uani d 1 . .
    H H5 0.4862 0.4013 0.1368 0.046 Uiso calc 1 . .
    C C6 0.6116(5) 0.2433(2) 0.0639(2) 0.0379(5) Uani d 1 . .
    H H6 0.4759 0.2426 -0.0132 0.046 Uiso calc 1 . .
    N N1 0.7938(4) 0.04600(14) -0.00122(17) 0.0271(3) Uani d 1 . .
    N N2 0.9589(4) 0.57959(17) 0.3299(2) 0.0352(4) Uani d 1 . .
    O O6 0.3160(3) 0.08705(13) 0.55239(13) 0.0288(3) Uani d 1 . .
    O O5 0.7279(3) 0.12348(14) 0.74157(13) 0.0298(3) Uani d 1 . .
    O O3 0.4839(5) 0.30112(15) 0.62757(19) 0.0504(5) Uani d 1 . .
    O O4 0.2474(3) 0.1676(2) 0.77341(17) 0.0506(5) Uani d 1 . .
    O O1 1.0051(4) 0.42220(15) 0.50222(15) 0.0364(3) Uani d 1 . .
    O O2 0.5320(3) 0.48636(17) 0.38326(17) 0.0400(4) Uani d 1 . .
    P P1 0.44104(7) 0.16369(4) 0.66908(4) 0.02196(12) Uani d 1 . .
    S S1 0.82319(8) 0.45858(4) 0.38175(5) 0.02634(13) Uani d 1 . .
    H H1A 0.760(7) 0.072(3) -0.082(3) 0.039(7) Uiso d 1 . .
    H H1B 0.639(8) 0.001(3) 0.006(3) 0.046(8) Uiso d 1 . .
    H H1C 0.946(8) 0.003(3) 0.018(3) 0.046(8) Uiso d 1 . .
    H H2A 0.855(8) 0.611(3) 0.261(3) 0.050(9) Uiso d 1 . .
    H H2B 1.143(8) 0.578(3) 0.333(3) 0.042(8) Uiso d 1 . .
    H H3A 0.343(6) 0.334(3) 0.594(4) 0.052(10) Uiso d 1 . .
    H H4A 0.083(6) 0.164(4) 0.742(4) 0.080(14) Uiso d 1 . .
loop_
    _atom_site_aniso_label
    _atom_site_aniso_U_11
    _atom_site_aniso_U_22
    _atom_site_aniso_U_33
    _atom_site_aniso_U_12
    _atom_site_aniso_U_13
    _atom_site_aniso_U_23
    C1 0.0272(8) 0.0273(8) 0.0245(8) -0.0007(7) 0.0037(7) 0.0024(6)
    C2 0.0368(11) 0.0306(9) 0.0372(10) 0.0102(8) -0.0053(9) -0.0037(8)
    C3 0.0362(11) 0.0335(10) 0.0336(10) 0.0084(8) -0.0084(8) -0.0030(8)
    C4 0.0288(9) 0.0255(8) 0.0270(8) 0.0011(6) 0.0052(7) 0.0007(6)
    C5 0.0395(11) 0.0363(10) 0.0344(10) 0.0145(8) -0.0036(9) 0.0009(8)
    C6 0.0402(11) 0.0400(11) 0.0288(9) 0.0105(8) -0.0053(7) -0.0011(8)
    N1 0.0287(8) 0.0275(7) 0.0243(7) -0.0007(6) 0.0035(6) 0.0016(6)
    N2 0.0310(9) 0.0275(8) 0.0462(10) 0.0021(7) 0.0050(7) 0.0048(7)
    O6 0.0273(6) 0.0314(7) 0.0262(6) -0.0009(5) 0.0014(5) -0.0035(5)
    O5 0.0189(6) 0.0402(8) 0.0290(6) 0.0020(5) 0.0017(5) 0.0063(6)
    O3 0.0514(10) 0.0261(7) 0.0608(11) -0.0079(7) -0.0212(8) 0.0091(7)
    O4 0.0195(7) 0.0980(15) 0.0357(9) -0.0113(7) 0.0086(6) -0.0243(8)
    O1 0.0389(8) 0.0414(8) 0.0276(6) 0.0079(7) 0.0031(6) 0.0013(6)
    O2 0.0250(7) 0.0473(8) 0.0492(9) 0.0050(6) 0.0107(6) -0.0059(7)
    P1 0.01703(19) 0.0251(2) 0.0230(2) -0.00087(15) 0.00186(14) -0.00013(15)
    S1 0.0230(2) 0.0275(2) 0.0287(2) 0.00361(16) 0.00527(14) 0.00025(15)
_geom_special_details
;
All e.s.d.'s (except the e.s.d. in the dihedral angle between two l.s. planes)
are estimated using the full covariance matrix. The cell e.s.d.'s are taken
into account individually in the estimation of e.s.d.'s in distances, angles
and torsion angles; correlations between e.s.d.'s in cell parameters are only
used when they are defined by crystal symmetry. An approximate (isotropic)
treatment of cell e.s.d.'s is used for estimating e.s.d.'s involving l.s.
planes.
;
loop_
    _geom_bond_atom_site_label_1
    _geom_bond_atom_site_label_2
    _geom_bond_site_symmetry_2
    _geom_bond_distance
    _geom_bond_publ_flag
    C1 C2 . 1.381(3) ?
    C1 C6 . 1.387(3) ?
    C1 N1 . 1.463(2) ?
    C2 C3 . 1.386(3) ?
    C2 H2 . 0.9300 ?
    C3 C4 . 1.384(3) ?
    C3 H3 . 0.9300 ?
    C4 C5 . 1.384(3) ?
    C4 S1 . 1.7665(19) ?
    C5 C6 . 1.380(3) ?
    C5 H5 . 0.9300 ?
    C6 H6 . 0.9300 ?
    N1 H1A . 0.87(3) ?
    N1 H1B . 0.90(4) ?
    N1 H1C . 0.86(4) ?
    N2 S1 . 1.6048(19) ?
    N2 H2A . 0.86(3) ?
    N2 H2B . 0.88(4) ?
    O6 P1 . 1.4975(14) ?
    O5 P1 . 1.5027(13) ?
    O3 P1 . 1.5774(17) ?
    O3 H3A . 0.78(2) ?
    O4 P1 . 1.5583(16) ?
    O4 H4A . 0.80(3) ?
    O1 S1 . 1.4371(16) ?
    O2 S1 . 1.4339(15) ?
loop_
    _geom_angle_atom_site_label_1
    _geom_angle_atom_site_label_2
    _geom_angle_atom_site_label_3
    _geom_angle_site_symmetry_1
    _geom_angle_site_symmetry_3
    _geom_angle
    _geom_angle_publ_flag
    C2 C1 C6 . . 121.19(18) ?
    C2 C1 N1 . . 119.70(18) ?
    C6 C1 N1 . . 119.08(18) ?
    C1 C2 C3 . . 119.45(19) ?
    C1 C2 H2 . . 120.3 ?
    C3 C2 H2 . . 120.3 ?
    C4 C3 C2 . . 119.49(19) ?
    C4 C3 H3 . . 120.3 ?
    C2 C3 H3 . . 120.3 ?
    C3 C4 C5 . . 120.79(18) ?
    C3 C4 S1 . . 120.00(16) ?
    C5 C4 S1 . . 119.21(15) ?
    C6 C5 C4 . . 119.90(19) ?
    C6 C5 H5 . . 120.0 ?
    C4 C5 H5 . . 120.0 ?
    C5 C6 C1 . . 119.15(19) ?
    C5 C6 H6 . . 120.4 ?
    C1 C6 H6 . . 120.4 ?
    C1 N1 H1A . . 110.5(19) ?
    C1 N1 H1B . . 108(2) ?
    H1A N1 H1B . . 105(3) ?
    C1 N1 H1C . . 109(2) ?
    H1A N1 H1C . . 113(3) ?
    H1B N1 H1C . . 111(3) ?
    S1 N2 H2A . . 113(2) ?
    S1 N2 H2B . . 116(2) ?
    H2A N2 H2B . . 117(3) ?
    P1 O3 H3A . . 114(3) ?
    P1 O4 H4A . . 113(3) ?
    O6 P1 O5 . . 115.53(9) ?
    O6 P1 O4 . . 112.17(9) ?
    O5 P1 O4 . . 105.78(9) ?
    O6 P1 O3 . . 110.94(9) ?
    O5 P1 O3 . . 104.87(10) ?
    O4 P1 O3 . . 106.92(13) ?
    O2 S1 O1 . . 118.66(10) ?
    O2 S1 N2 . . 106.94(11) ?
    O1 S1 N2 . . 107.39(11) ?
    O2 S1 C4 . . 106.61(10) ?
    O1 S1 C4 . . 107.79(10) ?
    N2 S1 C4 . . 109.21(10) ?
loop_
    _geom_torsion_atom_site_label_1
    _geom_torsion_atom_site_label_2
    _geom_torsion_atom_site_label_3
    _geom_torsion_atom_site_label_4
    _geom_torsion_site_symmetry_1
    _geom_torsion_site_symmetry_2
    _geom_torsion_site_symmetry_3
    _geom_torsion_site_symmetry_4
    _geom_torsion
    _geom_torsion_publ_flag
    C6 C1 C2 C3 . . . . 0.3(4) ?
    N1 C1 C2 C3 . . . . -177.7(2) ?
    C1 C2 C3 C4 . . . . 1.0(4) ?
    C2 C3 C4 C5 . . . . -1.7(4) ?
    C2 C3 C4 S1 . . . . 178.21(19) ?
    C3 C4 C5 C6 . . . . 1.1(4) ?
    S1 C4 C5 C6 . . . . -178.88(19) ?
    C4 C5 C6 C1 . . . . 0.3(4) ?
    C2 C1 C6 C5 . . . . -0.9(3) ?
    N1 C1 C6 C5 . . . . 177.0(2) ?
    C3 C4 S1 O2 . . . . -142.11(19) ?
    C5 C4 S1 O2 . . . . 37.8(2) ?
    C3 C4 S1 O1 . . . . -13.7(2) ?
    C5 C4 S1 O1 . . . . 166.24(18) ?
    C3 C4 S1 N2 . . . . 102.68(19) ?
    C5 C4 S1 N2 . . . . -77.4(2) ?
loop_
    _geom_hbond_atom_site_label_D
    _geom_hbond_atom_site_label_H
    _geom_hbond_atom_site_label_A
    _geom_hbond_site_symmetry_A
    _geom_hbond_distance_DH
    _geom_hbond_distance_HA
    _geom_hbond_distance_DA
    _geom_hbond_angle_DHA
    N1 H1A O5 1_554 0.87(3) 1.89(3) 2.760(2) 174(3)
    N1 H1B O6 2_554 0.90(4) 1.96(4) 2.856(2) 170(3)
    N1 H1C O6 2_654 0.86(4) 2.00(4) 2.855(2) 175(3)
    N2 H2A O3 2_564 0.86(3) 2.25(4) 3.076(3) 161(3)
    N2 H2B O2 1_655 0.88(4) 2.10(4) 2.886(3) 149(3)
    O3 H3A O1 1_455 0.78(2) 1.97(2) 2.750(3) 176(4)
    O4 H4A O5 1_455 0.80(3) 1.76(3) 2.500(2) 154(5)
    C3 H3 O6 1_655 0.93 2.59 3.283(3) 132
    C6 H6 O4 1_554 0.93 2.42 3.288(3) 156
_shelx_hkl_file
;
  -1   0   0 4728.30  126.66   4
   1   0   0 5057.67  124.02   2
   1   0   0 4605.17  129.13   3
   1   0   0 5025.43  127.28   1
   2   0   0 3064.87   78.51   2
  -2   0   0 2938.57   78.65   4
   2   0   0 3209.38   82.50   3
   2   0   0 3124.42   79.10   1
  -3   0   0 1017.02   26.88   4
   3   0   0 1011.06   26.38   2
   3   0   0 1044.13   27.25   1
   3   0   0 1041.19   27.29   3
  -4   0   0 1036.00   27.14   4
   4   0   0 1028.81   26.65   2
   4   0   0 1011.55   27.55   1
   5   0   0 1230.15   31.59   2
  -5   0   0 1182.08   32.86   1
   6   0   0  322.17    9.75   2
  -6   0   0  301.16   10.49   1
   0   1   0  346.02    9.05   2
   0  -1   0  358.23    9.21   4
   0   1   0  356.68    9.47   3
   1  -1   0 3624.27   94.47   4
  -1  -1   0 3393.81   92.99   4
   1   1   0 3569.44   91.94   2
   1  -1   0 3635.08   95.14   1
   1   1   0 3585.37   96.39   3
   1  -1   0 3679.76   91.83   2
   1  -1   0 3683.73   96.80   3
   1   1   0 3544.06   94.33   1
   2  -1   0 2551.27   65.78   3
   2  -1   0 2505.67   64.46   1
   2   1   0 2388.60   64.48   1
   2   1   0 2600.10   64.44   2
   2  -1   0 2505.80   62.79   2
  -2  -1   0 2456.69   64.13   4
   2   1   0 2582.98   66.98   3
   2  -1   0 2487.97   64.12   4
   3   1   0 1312.02   34.02   1
  -3   1   0 1274.93   33.64   4
  -3  -1   0 1293.94   33.62   4
   3   1   0 1301.30   34.10   3
   3  -1   0 1270.99   32.91   2
   3  -1   0 1311.37   34.30   3
   3   1   0 1290.12   33.04   2
   3  -1   0 1297.45   33.95   1
  -4  -1   0  493.97   13.59   4
  -4   1   0  460.76   13.57   4
   4   1   0  495.43   13.46   2
   4  -1   0  496.13   13.92   1
   4  -1   0  506.77   13.37   2
   5  -1   0   86.06    3.44   2
   5   1   0   82.78    3.48   2
  -5  -1   0   84.68    3.96   1
  -6   1   0  267.73    9.49   1
   6   1   0  286.00    8.82   2
  -6  -1   0  259.70    9.40   1
   0   2   0   94.28    2.64   2
   0   2   0   93.65    2.80   3
   0  -2   0   97.68    2.76   4
   0  -2   0   95.47    2.64   1
  -1  -2   0 3820.32  103.75   4
   1  -2   0 4161.33  106.22   4
   1  -2   0 3967.19  102.59   2
  -1  -2   0 3909.72  104.01   1
   1   2   0 3916.87  106.99   3
   1  -2   0 4206.69  105.89   1
   1   2   0 4105.06  104.11   2
  -2  -2   0 1460.48   37.90   4
   2  -2   0 1477.09   37.04   2
   2  -2   0 1483.13   37.93   4
   2  -2   0 1472.54   38.87   3
   2   2   0 1466.44   38.67   3
   2   2   0 1467.42   37.19   2
   2  -2   0 1472.79   38.07   1
   3  -2   0  288.63    8.38   1
  -3  -2   0  292.48    8.27   4
   3  -2   0  288.78    8.31   3
   3  -2   0  294.07    8.02   2
   3   2   0  288.98    8.20   2
  -4  -2   0  748.81   21.22   1
  -4   2   0  782.89   20.71   4
   4  -2   0  764.22   20.14   2
   4   2   0  753.01   20.34   2
  -4  -2   0  778.90   20.65   4
   4  -2   0  773.79   20.96   1
   5  -2   0  138.91    5.24   1
   5  -2   0  141.20    4.86   2
  -5  -2   0  138.40    5.55   1
   5   2   0  142.15    5.05   2
   6   2   0  176.16    6.47   2
  -6   2   0  192.86    7.21   1
   0   3   0 6456.53  158.88   2
   0   3   0 6055.98  166.32   3
   0  -3   0 6726.46  162.91   4
   0  -3   0 5689.60  161.20   1
  -1  -3   0  125.67    3.61   1
   1   3   0  122.28    3.48   3
   1  -3   0  117.06    3.41   1
   1  -3   0  119.68    3.71   3
  -1  -3   0  124.19    3.56   4
   1   3   0  120.54    3.53   2
   1  -3   0  114.87    3.56   4
  -1   3   0  126.80    3.39   2
   2   3   0  655.23   16.88   3
   2  -3   0  636.14   16.83   4
   2  -3   0  634.80   17.26   3
   2  -3   0  635.45   16.31   2
  -2  -3   0  639.82   16.84   4
  -2  -3   0  644.84   17.08   1
   2  -3   0  620.84   16.78   1
   2   3   0  620.25   16.55   2
   3  -3   0  599.50   15.63   4
   3  -3   0  599.92   15.13   2
  -3  -3   0  618.06   15.66   4
   3  -3   0  585.79   15.67   1
   3   3   0  524.38   15.33   2
  -3  -3   0  515.10   15.88   1
   3  -3   0  594.22   15.91   3
   4  -3   0  250.89    7.74   1
   4   3   0  247.51    7.58   2
   4  -3   0  257.21    7.33   2
  -4  -3   0  245.11    7.60   4
  -4  -3   0  252.28    8.12   1
  -4   3   0  251.23    7.66   4
   5  -3   0  357.93   10.78   1
   5   3   0  346.24   10.45   2
  -5  -3   0  347.42   11.11   1
  -6   3   0   24.25    2.28   1
   6   3   0   19.93    1.85   2
   0  -4   0 1135.72   28.46   4
   0  -4   0 1075.75   28.30   1
   0   4   0 1100.41   29.18   3
   0   4   0 1086.26   27.74   2
  -1   4   0  294.77    8.11   3
   1  -4   0  259.68    7.75   4
   1   4   0  275.23    7.62   2
  -1  -4   0  282.41    7.75   4
   1  -4   0  279.49    7.56   1
   1   4   0  282.50    7.81   3
  -1   4   0  286.16    7.45   2
  -1  -4   0  296.77    7.75   1
   2   4   0  677.46   18.50   3
   2  -4   0  687.91   18.49   4
   2  -4   0  695.45   18.37   1
  -2  -4   0  706.95   18.68   1
   2  -4   0  702.15   19.00   3
  -2  -4   0  711.60   18.47   4
  -2   4   0  698.10   17.93   2
   2   4   0  703.35   18.20   2
   3  -4   0  701.33   19.08   4
  -3  -4   0  704.33   19.42   1
   3  -4   0  712.28   19.06   1
   3  -4   0  722.34   18.45   2
   3  -4   0  718.50   19.54   3
  -3  -4   0  704.68   19.05   4
  -4   4   0  498.82   14.35   3
   4   4   0  504.07   13.98   2
   4  -4   0  511.59   13.55   2
  -4  -4   0  476.57   14.49   1
   4  -4   0  506.54   14.09   4
   4  -4   0  500.67   14.14   1
  -4  -4   0  509.53   14.09   4
   5   4   0   13.62    1.45   2
   5  -4   0   18.08    1.62   1
  -5  -4   0   14.40    1.70   1
   0  -5   0  455.48   11.93   1
   0   5   0  439.42   12.49   3
   0   5   0  453.51   11.84   2
   0  -5   0  463.51   12.25   4
   1   5   0 1736.02   45.37   3
  -1  -5   0 1731.35   44.39   1
  -1   5   0 1757.46   43.25   2
  -1  -5   0 1671.79   44.27   4
   1  -5   0 1703.63   44.21   1
   1   5   0 1720.56   43.44   2
   1  -5   0 1713.63   44.38   4
  -1   5   0 1736.27   45.66   3
  -2  -5   0  381.93   10.69   1
  -2   5   0  379.28   10.13   2
  -2  -5   0  377.01   10.52   4
   2  -5   0  392.36   10.38   1
   2  -5   0  380.11   10.62   4
   2   5   0  387.08   10.46   2
  -2   5   0  386.31   11.01   3
   2   5   0  373.67   10.39   3
   3  -5   0  165.65    5.22   1
  -3   5   0  173.24    5.10   2
   3   5   0  169.37    5.42   2
  -3   5   0  171.28    5.60   3
  -3  -5   0  163.90    5.35   4
   3  -5   0  168.91    5.41   4
  -3  -5   0  166.92    5.63   1
  -4   5   0  378.74   11.28   3
  -4  -5   0  379.91   10.94   4
  -4  -5   0  373.65   11.46   1
   4  -5   0  383.62   10.98   1
   4  -5   0  381.89   11.02   4
   4   5   0  363.50   10.90   2
   5   5   0  158.11    5.68   2
  -5   5   0  150.10    5.58   4
  -5  -5   0  152.54    6.06   1
   0  -6   0  577.47   15.52   4
   0  -6   0  568.15   15.13   1
   0   6   0  587.82   15.05   2
   0   6   0  580.54   15.91   3
   1  -6   0 2157.54   54.33   1
  -1   6   0 2133.58   53.16   2
  -1  -6   0 2077.91   54.49   1
   1  -6   0 2097.56   54.55   4
  -1  -6   0 2092.43   54.49   4
   1   6   0 2135.50   53.39   2
  -1   6   0 2121.43   56.08   3
   1   6   0 2122.59   55.79   3
  -2   6   0  156.16    5.57   3
  -2  -6   0  171.36    5.35   1
   2   6   0  175.49    5.08   3
   2  -6   0  183.92    5.09   1
   2   6   0  171.75    5.32   2
  -2  -6   0  175.22    5.33   4
   2  -6   0  163.90    5.38   4
  -2   6   0  177.72    4.99   2
   3  -6   0 1376.62   36.32   4
  -3   6   0 1412.11   37.45   3
   3   6   0 1360.50   35.69   2
   3  -6   0 1409.68   36.16   1
  -3  -6   0 1379.00   36.63   1
  -3  -6   0 1360.93   36.18   4
  -4   6   0  114.29    4.47   3
   4   6   0  111.20    4.39   2
   4  -6   0  116.48    4.36   4
  -4  -6   0  117.03    4.63   1
   5   6   0  371.87   11.30   2
  -5  -6   0  370.51   11.85   1
   0  -7   0 1343.22   35.72   1
   0   7   0 1418.79   37.12   3
   0  -7   0 1428.17   36.22   4
   0   7   0 1358.95   35.19   2
   1   7   0  206.68    5.95   2
  -1   7   0  191.89    6.30   3
   1  -7   0  201.01    6.14   4
  -1   7   0  198.06    5.68   2
   1   7   0  201.58    6.07   3
  -1  -7   0  203.28    5.81   1
  -1  -7   0  196.14    6.04   4
  -2  -7   0  538.41   15.71   4
   2  -7   0  594.04   15.95   4
  -2  -7   0  589.06   15.82   1
  -2   7   0  578.58   15.16   2
   2   7   0  584.48   15.59   2
  -2   7   0  590.87   16.46   3
   3  -7   0  296.64    9.02   4
  -3  -7   0  304.20    8.88   4
  -3  -7   0  297.23    9.03   1
  -3   7   0  307.55    9.40   3
   3   7   0  294.67    8.91   2
  -4  -7   0  374.63   11.37   1
  -4   7   0  368.40   11.38   3
   4   7   0  363.02   10.98   2
   4  -7   0  371.70   11.07   4
   5   7   0  112.49    4.76   2
  -5  -7   0  115.27    5.04   1
   5  -7   0  109.59    4.61   4
   0   8   0  353.14   11.16   3
   0  -8   0  406.37   11.03   4
   0   8   0  401.98   10.54   2
   1   8   0   19.45    1.35   2
  -1   8   0   21.09    1.29   2
   1  -8   0   20.26    1.46   4
  -1  -8   0   21.20    1.49   4
   1   8   0   19.53    1.39   3
  -1  -8   0   24.63    1.30   1
  -2  -8   0  526.04   14.28   1
   2  -8   0  514.91   14.46   4
   2   8   0  516.93   14.14   2
  -2   8   0  511.86   14.95   3
  -2  -8   0  509.52   14.31   4
  -3  -8   0  204.50    6.54   4
  -3   8   0  205.47    7.01   3
  -3  -8   0  212.79    6.74   1
   3   8   0  199.06    6.60   2
   3  -8   0  204.87    6.72   4
   4   8   0    0.93    0.65   2
   4  -8   0    1.53    0.80   4
  -4  -8   0    0.47    0.71   1
  -4   8   0   -0.19    0.70   3
  -5  -8   0  111.41    4.96   1
   5  -8   0  106.79    4.63   4
   0   9   0    8.28    1.12   3
   0  -9   0    9.78    1.09   4
   0   9   0   10.12    0.97   2
   1   9   0  985.45   25.91   2
   1  -9   0 1014.32   26.71   4
   1   9   0 1008.13   27.09   3
  -1   9   0  984.17   25.66   2
  -1   9   0  992.09   27.43   3
  -1  -9   0  988.74   26.57   4
   2   9   0  431.32   12.25   2
  -2  -9   0  434.11   12.43   4
   2  -9   0  438.18   12.63   4
  -2   9   0  439.35   13.02   3
  -3   9   0  135.15    5.34   3
   3  -9   0  136.80    5.09   4
  -3  -9   0  139.40    4.99   1
  -3  -9   0  137.96    4.94   4
   3   9   0  139.75    5.02   2
   4   9   0  281.04    9.06   2
  -4   9   0  279.21    9.38   3
  -4  -9   0  294.15    9.30   1
   4  -9   0  282.41    9.13   4
   0  10   0 1160.41   31.45   3
   0 -10   0 1142.47   30.66   4
   0  10   0 1144.68   29.70   2
  -1  10   0  584.76   16.94   3
   1 -10   0  591.89   16.48   4
   1  10   0  591.03   15.89   2
  -1 -10   0  572.36   16.29   4
   1  10   0  581.90   16.56   3
   2  10   0  233.84    7.39   2
   2 -10   0  244.18    7.74   4
  -2 -10   0  240.87    7.55   4
  -2  10   0  226.96    7.89   3
  -3  10   0  343.29   10.99   3
   3 -10   0  345.88   10.66   4
   3  10   0  332.94   10.36   2
  -3 -10   0  354.78   10.45   4
   4  10   0   81.24    3.83   2
  -4  10   0   82.57    4.04   3
   4 -10   0   84.20    3.94   4
   0 -11   0    1.71    0.76   4
   0  11   0    0.76    0.72   3
   1  11   0   20.94    1.70   3
  -1 -11   0   23.02    1.78   4
   1 -11   0   22.60    1.79   4
  -1  11   0   24.30    1.96   3
   1  11   0   22.34    1.60   2
  -2 -11   0  238.82    7.77   4
  -2  11   0  245.24    8.33   3
   2 -11   0  243.64    8.00   4
   2  11   0  238.55    7.65   2
   3  11   0   75.27    3.54   2
   3 -11   0   76.26    3.66   4
  -3  11   0   74.43    3.84   3
  -3 -11   0   81.13    3.56   4
   0  12   0  154.82    5.81   3
   0 -12   0  160.28    5.78   4
   1 -12   0  371.53   11.36   4
  -1  12   0  369.51   11.69   3
  -1 -12   0  369.89   11.21   4
   2 -12   0  395.29   12.09   4
   2  12   0  392.71   11.57   2
  -2  12   0  389.77   12.47   3
  -2 -12   0  390.54   11.85   4
   3  12   0  167.61    6.20   2
   3 -12   0  170.94    6.45   4
  -3  12   0  171.10    6.74   3
   0 -13   0  214.04    7.34   4
   0  13   0  211.61    7.49   3
   1 -13   0   38.53    2.56   4
  -1 -13   0   43.18    2.60   4
  -1  13   0   43.04    2.75   3
  -2  13   0  157.27    6.44   3
   2 -13   0  162.45    6.26   4
  -2 -13   0  163.25    6.06   4
   0 -14   0   38.11    2.59   4
   0  14   0   41.32    2.66   3
  -1 -14   0   38.02    2.58   4
  -6   0   1    2.48    1.18   1
   6   0  -1    0.86    0.74   2
  -5   0   1   -0.51    0.71   4
   5   0  -1    0.38    0.58   2
   5   0  -1    0.04    0.71   1
   4   0  -1   -0.93    0.50   1
  -4   0   1   -1.12    0.55   4
   4   0  -1   -0.79    0.39   2
  -3   0   1    0.16    0.45   4
   3   0  -1   -0.32    0.38   1
   3   0  -1    1.03    0.43   2
  -3   0   1    0.49    0.32   3
   2   0  -1   -2.93    0.28   2
   2   0  -1   -2.91    0.39   1
  -2   0   1   -2.31    0.38   4
   0   0   1   -1.96    0.16   3
   0   0  -1   -2.07    0.15   2
   0   0   1   -2.04    0.13   4
   0   0  -1   -2.01    0.14   1
  -1   0  -1   -0.27    0.31   1
   1   0   1   -0.53    0.28   3
   1   0   1   -0.08    0.26   2
  -1   0  -1   -0.37    0.20   4
   2   0   1   -1.11    0.28   3
  -2   0  -1   -0.95    0.25   4
   2   0   1   -0.08    0.33   2
   3   0   1    0.34    0.41   2
  -3   0  -1    0.11    0.53   1
   3   0   1    0.79    0.42   3
  -3   0  -1    0.03    0.39   4
  -4   0  -1    0.28    0.75   1
   4   0   1    1.19    0.62   2
   5   0   1    0.90    0.63   2
  -5   0  -1    0.58    0.78   1
  -6   0  -1    0.25    0.95   1
   6   0   1   -0.27    0.76   2
  -6  -1   1  150.54    6.23   1
  -6   1   1  144.68    6.10   1
   6   1  -1  156.27    5.59   2
   5   1  -1  289.77    9.29   1
   5   1  -1  294.17    8.76   2
   5  -1  -1  297.40    9.25   1
  -5  -1   1  278.15    8.89   4
   5  -1  -1  312.40    8.73   2
  -5   1   1  276.22    8.88   4
   4   1  -1 1074.37   28.96   1
   4  -1  -1 1095.15   27.89   2
   4  -1  -1 1066.02   28.90   1
  -4   1   1 1094.08   28.70   4
  -4  -1   1 1071.59   28.60   4
   4   1  -1 1082.66   28.02   2
  -3   1   1  597.61   16.16   3
   3   1  -1  598.84   15.73   2
   3  -1  -1  611.44   15.62   2
  -3  -1   1  608.23   16.12   4
   3   1  -1  597.46   16.30   1
   3  -1  -1  584.51   16.23   1
  -3   1   1  592.55   16.11   4
   2  -1  -1  577.87   15.77   1
  -2  -1   1  610.80   15.84   3
   2   1  -1  599.07   15.36   2
  -2   1   1  597.15   15.74   4
   2  -1  -1  592.34   15.22   2
  -2   1   1  595.43   15.91   3
   2   1  -1  591.17   15.82   1
  -2  -1   1  596.29   15.72   4
   1  -1  -1 7387.34  210.83   4
   1   1  -1 8563.97  207.34   2
   1   1  -1 9067.04  212.82   1
  -1   1   1 7703.68  216.18   3
   1  -1  -1 8627.60  212.50   1
  -1  -1   1 7722.56  211.34   4
   0   1   1 1009.25   25.19   2
   0   1  -1  870.57   24.06   2
   0   1   1  966.76   26.36   3
   0  -1   1  915.50   25.26   3
   0  -1  -1  912.34   24.69   1
   0  -1   1  986.86   25.15   4
   0  -1  -1  961.09   25.54   4
   1  -1   1 3865.10   99.49   1
   1  -1   1 3846.96  102.68   3
   1   1   1 3864.92  101.71   3
   1  -1   1 3744.83   97.82   2
   1   1   1 3697.37   96.98   2
   1  -1   1 3748.56   99.16   4
  -1  -1  -1 3668.10   98.69   1
  -1  -1  -1 3909.82   99.13   4
   2  -1   1 2535.20   64.32   1
  -2  -1  -1 2537.66   64.51   1
   2  -1   1 2509.58   63.92   4
   2   1   1 2469.99   62.74   2
   2   1   1 2477.10   66.80   3
  -2  -1  -1 2555.52   64.81   4
   2  -1   1 2502.01   62.71   2
   2  -1   1 2438.89   65.63   3
   3   1   1  404.49   11.33   3
   3  -1   1  422.14   11.59   1
  -3   1  -1  423.77   11.31   4
   3   1   1  410.26   11.26   2
   3  -1   1  412.89   11.20   2
   3  -1   1  412.69   11.50   3
  -3  -1  -1  411.55   11.24   4
  -4   1  -1 1507.88   40.94   1
   4   1   1 1549.93   39.70   2
   4  -1   1 1564.55   39.62   2
  -4   1  -1 1532.39   40.26   4
  -4  -1  -1 1577.45   41.13   1
  -5  -1  -1   74.30    3.84   1
   5   1   1   83.52    3.55   2
  -5   1  -1   90.61    4.06   1
   5  -1   1   91.70    3.57   2
  -6   1  -1  259.03    9.12   1
   6  -1   1  259.00    8.35   2
   6   1   1  255.22    8.45   2
  -6  -2   1  206.13    7.78   1
   6   2  -1  206.73    7.04   2
  -5   2   1   44.26    2.40   4
  -5  -2   1   43.71    2.68   1
   5   2  -1   40.97    2.26   2
   5  -2  -1   42.01    2.48   1
   4   2  -1  643.85   17.35   2
   4  -2  -1  635.07   17.86   1
  -4  -2   1  665.68   17.74   4
   4  -2  -1  644.41   17.10   2
   4   2  -1  638.50   17.98   1
  -4   2   1  657.20   17.75   4
  -3   2   1 1561.33   40.40   3
   3  -2  -1 1526.54   38.53   2
   3   2  -1 1516.01   38.77   2
  -3   2   1 1517.54   39.62   4
   3   2  -1 1519.39   39.87   1
  -3  -2   1 1526.74   39.59   4
   3  -2  -1 1505.39   39.77   1
  -2  -2   1 2242.70   57.89   4
   2  -2  -1 2189.93   58.05   1
   2   2  -1 2242.44   58.13   1
  -2   2   1 2301.10   60.57   3
   2   2  -1 2277.61   56.69   2
   2  -2  -1 2249.26   57.87   4
   2  -2  -1 2307.16   56.48   2
   1   2  -1 9333.19  238.69   1
  -1  -2   1 8745.35  237.79   4
  -1   2   1 9682.47  244.40   3
   1   2  -1 9999.84  233.90   2
   1  -2  -1 8223.57  237.57   1
   0  -2   1 5369.91  130.13   4
   0   2   1 4855.06  133.04   3
   0  -2  -1 4920.05  129.15   4
   0   2  -1 5179.05  127.65   2
   0   2   1 5051.99  126.47   2
   0  -2  -1 4444.57  129.81   1
   1  -2   1 1029.30   25.34   1
   1   2   1  976.95   25.88   3
   1  -2   1  931.86   25.24   4
  -1  -2  -1  968.09   25.49   1
   1   2   1  968.34   24.79   2
  -1  -2  -1  976.37   25.22   4
   1  -2   1 1013.17   26.04   3
   2  -2   1 1736.63   44.83   2
   2  -2   1 1755.92   47.01   3
   2  -2   1 1809.56   45.99   1
   2   2   1 1828.54   46.84   3
  -2  -2  -1 1833.10   45.73   4
  -2  -2  -1 1798.94   46.23   1
   2   2   1 1722.87   44.94   2
   2  -2   1 1779.07   45.75   4
   3   2   1  345.99   10.07   2
   3  -2   1  369.98    9.97   2
   3  -2   1  370.59   10.36   3
  -3  -2  -1  378.13   10.09   4
   3  -2   1  378.12   10.33   1
   3   2   1  372.94   10.04   3
  -3  -2  -1  321.48   10.45   1
   3  -2   1  383.02   10.14   4
  -4  -2  -1  276.91    8.46   1
  -4   2  -1  234.04    7.67   4
   4   2   1  268.27    7.89   2
   4  -2   1  267.82    7.70   2
  -5   2  -1  639.82   18.64   1
   5  -2   1  663.33   17.77   2
   5   2   1  652.41   17.96   2
  -5  -2  -1  644.83   18.84   1
   6   2   1  101.49    4.42   2
  -6   2  -1  103.60    4.84   1
   6   3  -1   94.14    4.13   2
   6  -3  -1   97.10    4.43   1
  -5  -3   1  118.85    5.03   1
   5   3  -1  128.52    4.67   2
   5  -3  -1  127.89    4.85   1
  -5   3   1  119.61    4.67   4
  -4   3   1  320.89    9.59   4
   4   3  -1  324.76    9.39   2
  -4  -3   1  327.25    9.95   1
   4  -3  -1  323.32    9.03   2
   4  -3  -1  321.36    9.60   1
  -4  -3   1  325.82    9.56   4
   3  -3  -1 1630.38   40.35   2
   3   3  -1 1627.50   40.74   2
  -3  -3   1 1570.47   41.53   4
   3  -3  -1 1564.30   41.63   1
   3   3  -1 1614.59   41.81   1
   3  -3  -1 1612.09   41.54   4
  -3   3   1 1574.50   42.43   3
  -2  -3   1  183.77    5.65   4
   2   3  -1  199.91    5.55   2
   2   3  -1  190.07    5.64   1
   2  -3  -1  190.42    5.57   1
   2  -3  -1  194.32    5.20   2
   2  -3  -1  195.66    5.65   4
  -2   3   1  188.27    5.70   3
   1   3  -1   92.23    2.91   2
   1  -3  -1   93.87    2.86   1
  -1  -3   1   99.48    3.03   4
  -1   3   1   94.53    3.02   3
   1  -3  -1   93.50    2.96   4
  -1   3   1  101.66    2.64   2
   0  -3  -1 1813.00   49.41   1
   0   3  -1 1828.02   48.52   2
   0   3   1 1950.91   48.87   2
   0  -3  -1 1844.56   49.43   4
   0  -3   1 1869.99   49.97   1
   0  -3   1 1866.45   47.81   4
   0   3   1 1880.23   50.62   3
   1  -3   1  627.17   16.03   1
   1   3   1  617.37   15.84   2
  -1  -3  -1  615.88   16.06   4
  -1   3  -1  611.99   15.81   2
   1   3   1  624.37   16.47   3
   1  -3   1  620.48   16.66   3
   1  -3   1  603.86   16.15   4
  -1  -3  -1  605.83   16.27   1
   2   3   1  205.09    5.92   2
   2  -3   1  209.84    5.89   1
   2   3   1  210.24    5.84   3
  -2  -3  -1  204.64    5.85   4
   2  -3   1  204.56    5.92   4
   2  -3   1  206.67    5.78   2
  -2  -3  -1  205.60    6.19   1
   3  -3   1  642.63   17.71   3
   3  -3   1  641.86   17.24   4
  -3  -3  -1  649.76   17.74   1
   3  -3   1  635.30   16.87   2
   3   3   1  628.87   17.08   2
   3  -3   1  644.83   17.36   1
  -3  -3  -1  660.17   17.20   4
   4  -3   1  414.20   11.75   3
  -4  -3  -1  402.36   12.15   1
   4   3   1  399.16   11.54   2
  -4   3  -1  408.81   11.57   4
   4  -3   1  410.59   11.33   2
   4  -3   1  403.70   11.71   1
   5   3   1  117.04    4.56   2
  -5  -3  -1  116.25    5.00   1
   5  -3   1  118.65    4.37   2
  -5   3  -1  119.50    4.85   1
  -6   3  -1   65.72    3.71   1
   6  -4  -1   96.34    4.42   1
  -5   4   1  562.11   15.82   4
   5   4  -1  539.28   15.44   2
  -5  -4   1  550.32   16.29   1
   5  -4  -1  549.46   15.84   1
  -4  -4   1  677.28   18.93   1
   4  -4  -1  653.99   18.47   1
   4   4  -1  682.87   18.23   2
  -4  -4   1  670.22   18.49   4
  -4   4   1  682.17   18.73   3
   4  -4  -1  669.21   18.45   4
   3  -4  -1  473.04   12.65   1
   3  -4  -1  398.88   12.55   4
   3   4  -1  470.08   12.50   2
  -3  -4   1  470.16   12.76   4
  -3   4   1  469.74   12.91   3
  -3  -4   1  438.04   12.88   1
   3  -4  -1  471.74   12.02   2
  -2  -4   1  231.11    6.72   1
   2  -4  -1  228.47    6.67   4
  -2   4   1  229.04    6.81   3
   2   4  -1  225.94    6.55   2
  -2   4   1  230.32    6.18   2
  -2  -4   1  230.87    6.71   4
   2  -4  -1  233.73    6.56   1
   2   4  -1  229.58    6.24   3
   1  -4  -1 2640.55   69.12   4
   1  -4  -1 2655.85   68.52   1
  -1   4   1 2605.98   70.19   3
  -1   4   1 2777.32   67.99   2
  -1  -4   1 2682.29   69.03   1
  -1  -4   1 2499.59   67.49   4
   1   4  -1 2753.45   70.59   3
   1   4  -1 2525.83   66.13   2
   0  -4  -1  984.15   25.95   1
   0   4   1 1007.94   26.70   3
   0  -4  -1  974.15   25.95   4
   0  -4   1 1005.65   26.26   1
   0   4   1 1030.08   25.33   2
   0  -4   1 1020.15   26.66   3
   0   4  -1  990.55   25.44   2
   0  -4   1 1017.51   26.04   4
   1  -4   1 1922.27   50.07   4
  -1  -4  -1 1917.98   50.29   1
   1   4   1 1996.57   49.05   2
  -1   4  -1 1900.73   48.98   2
   1   4   1 1948.33   51.29   3
  -1  -4  -1 1940.02   50.01   4
   1  -4   1 2043.80   51.14   1
   2  -4   1    1.37    0.41   1
   2   4   1    3.43    0.46   3
  -2   4  -1    1.09    0.43   2
  -2  -4  -1    1.00    0.51   1
   2   4   1    2.71    0.54   2
   2  -4   1    1.61    0.55   3
   3  -4   1  747.21   20.60   3
  -3  -4  -1  750.06   20.51   1
   3  -4   1  749.76   19.54   2
   3  -4   1  755.82   20.05   1
   3  -4   1  739.17   20.03   4
  -3  -4  -1  757.51   19.94   4
   4  -4   1  656.77   17.77   2
  -4  -4  -1  658.48   18.89   1
   4  -4   1  696.06   18.29   4
   4   4   1  657.54   18.16   2
   4  -4   1  657.24   18.64   3
   4  -4   1  679.04   18.39   1
   5   4   1  217.09    7.15   2
  -5  -4  -1  210.63    7.61   1
  -5   4  -1  206.18    7.30   1
   5   5  -1  136.23    5.17   2
   5  -5  -1  140.86    5.21   1
  -5  -5   1  136.57    5.52   1
  -5   5   1  136.32    5.22   4
   4   5  -1  894.90   24.40   2
   4  -5  -1  926.89   24.85   1
  -4  -5   1  930.70   24.86   4
   4  -5  -1  918.60   24.86   4
  -4  -5   1  919.53   25.27   1
  -4   5   1  933.22   25.34   3
  -3  -5   1 1129.63   29.29   1
   3   5  -1 1115.01   28.49   2
   3  -5  -1 1126.47   28.94   1
   3  -5  -1 1116.10   29.02   4
  -3   5   1  980.69   29.59   3
  -3  -5   1 1113.20   29.02   4
  -2   5   1  108.65    3.11   2
   2  -5  -1  102.26    3.34   1
   2  -5  -1  100.15    3.54   4
   2   5  -1  103.14    3.51   2
  -2  -5   1  105.94    3.53   1
  -2  -5   1  102.67    3.56   4
   2   5  -1  103.73    3.10   3
  -2   5   1  106.08    3.67   3
   1  -5  -1 1647.75   41.56   1
  -1  -5   1 1622.72   41.56   1
   1   5  -1 1626.90   42.53   3
  -1  -5   1 1581.77   41.61   4
   1   5  -1 1580.78   40.76   2
  -1   5   1 1643.36   40.47   2
  -1   5   1 1648.74   42.81   3
   1  -5  -1 1553.60   41.59   4
   0   5   1 2147.77   56.25   3
   0  -5  -1 2140.27   55.36   1
   0  -5   1 2130.32   54.81   4
   0   5  -1 2163.03   53.63   2
   0  -5  -1 2116.45   54.75   4
   0  -5   1 2109.00   55.63   1
   0   5  -1 2134.48   56.25   3
   0   5   1 2141.89   53.48   2
   1  -5   1 1409.83   36.66   4
   1  -5   1 1469.95   36.41   1
   1  -5   1 1433.27   37.70   3
  -1  -5  -1 1380.03   36.71   1
  -1   5  -1 1364.11   35.75   2
   1   5   1 1445.01   35.87   2
   1   5   1 1435.74   37.49   3
  -1  -5  -1 1389.78   36.55   4
  -2  -5  -1  516.81   14.35   1
   2  -5   1  542.56   13.94   1
   2  -5   1  519.69   14.21   4
  -2  -5  -1  526.40   14.06   4
  -2   5  -1  527.13   13.80   2
   2   5   1  520.97   13.98   2
   2   5   1  512.40   14.19   3
   2  -5   1  527.79   14.68   3
  -3   5  -1  335.44    9.34   2
   3  -5   1  332.00    9.92   3
   3  -5   1  323.80    9.57   4
  -3  -5  -1  342.29    9.47   4
  -3  -5  -1  332.02    9.93   1
   3  -5   1  337.65    9.45   1
   3   5   1  333.42    9.61   2
  -4  -5  -1  281.42    8.95   1
  -4   5  -1  268.25    8.19   2
   4  -5   1  279.87    8.40   4
   4   5   1  269.73    8.46   2
   4  -5   1  282.69    8.39   1
   4  -5   1  278.63    8.63   3
   5   5   1  316.37    9.78   2
  -5  -5  -1  309.55   10.34   1
   5   6  -1  230.58    7.68   2
  -5  -6   1  231.89    8.13   1
  -5   6   1  227.12    7.77   4
   4  -6  -1  260.43    7.77   1
  -4  -6   1  254.68    7.89   4
  -4   6   1  244.65    7.96   3
   4  -6  -1  249.72    7.87   4
  -4  -6   1  249.54    8.14   1
   4   6  -1  236.26    7.73   2
  -3  -6   1  243.96    7.53   4
   3  -6  -1  249.07    7.33   1
  -3  -6   1  252.95    7.68   1
   3  -6  -1  250.18    7.59   4
  -3   6   1  244.52    7.75   3
   3   6  -1  243.98    7.47   2
   2   6  -1  400.00   11.56   2
   2   6  -1  460.56   11.61   3
  -2  -6   1  420.52   11.75   4
  -2   6   1  426.22   11.07   2
  -2  -6   1  438.07   11.75   1
  -2   6   1  426.07   12.18   3
   2  -6  -1  367.14   11.70   4
   2  -6  -1  447.11   11.55   1
   1   6  -1    9.62    0.94   2
  -1   6   1   12.05    0.78   2
   1  -6  -1    8.31    0.88   4
  -1   6   1   11.05    1.08   3
   1   6  -1    8.04    0.84   3
   1  -6  -1    8.42    0.75   1
  -1  -6   1   10.20    0.98   4
   0  -6   1 2005.83   50.51   4
   0  -6   1 1920.16   50.81   1
   0   6  -1 1933.41   49.33   2
   0  -6  -1 1932.11   50.41   4
   0   6   1 1984.73   49.20   2
   0  -6  -1 1933.04   50.35   1
   0   6  -1 1981.44   51.82   3
   0   6   1 1973.65   51.80   3
  -1  -6  -1 1855.33   48.39   1
  -1  -6  -1 1852.09   48.25   4
   1  -6   1 1959.24   48.06   1
   1  -6   1 1874.02   48.39   4
   1   6   1 1866.83   47.28   2
   1   6   1 1874.48   49.48   3
  -1   6  -1 1829.63   47.18   2
  -2  -6  -1  329.16    9.29   4
   2   6   1  342.89    9.32   3
   2  -6   1  333.83    9.47   4
  -2   6  -1  323.81    9.05   2
   2  -6   1  344.71    9.84   3
  -2  -6  -1  325.14    9.50   1
   2   6   1  319.00    9.26   2
  -3  -6  -1  982.85   26.51   1
  -3   6  -1  956.63   25.46   2
   3   6   1  987.83   25.84   2
   3  -6   1 1004.00   27.00   3
   3  -6   1  989.98   26.21   4
  -3  -6  -1  980.68   25.97   4
  -4  -6  -1  647.22   18.33   1
   4  -6   1  650.68   17.80   4
   4   6   1  627.11   17.68   2
  -4   6  -1  636.30   18.38   3
  -5  -6  -1  137.36    5.65   1
   5   6   1  128.48    5.16   2
  -5  -7   1  276.41    9.32   1
   5   7  -1  268.06    8.85   2
   5  -7  -1  274.26    8.94   4
   4  -7  -1  684.81   19.15   4
   4   7  -1  669.45   18.87   2
  -4  -7   1  695.25   19.05   4
  -4  -7   1  695.58   19.42   1
  -4   7   1  684.94   19.54   3
   3   7  -1  180.46    5.88   2
  -3  -7   1  177.35    5.83   4
   3  -7  -1  175.80    5.90   4
  -3  -7   1  181.46    5.92   1
  -3   7   1  177.52    6.03   3
  -2   7   1 1321.43   36.33   3
   2   7  -1 1358.99   34.69   2
  -2  -7   1 1325.21   35.22   1
   2  -7  -1 1397.18   35.07   1
  -2  -7   1 1336.53   35.28   4
   2  -7  -1 1345.07   35.37   4
   1   7  -1  685.65   18.20   3
  -1   7   1  633.30   18.43   3
   1  -7  -1  649.50   17.90   4
  -1   7   1  666.87   17.13   2
  -1  -7   1  669.55   17.54   1
  -1  -7   1  659.02   17.93   4
   1  -7  -1  689.70   17.58   1
   1   7  -1  667.80   17.55   2
   0   7  -1  377.60   10.62   3
   0   7   1  368.09   10.58   3
   0  -7  -1  361.94   10.29   4
   0   7   1  364.54    9.84   2
   0   7  -1  367.66   10.00   2
   0  -7   1  364.99   10.35   4
   0  -7  -1  366.23    9.96   1
  -1   7  -1 3422.36   81.04   2
  -1  -7  -1 3318.22   82.81   4
   1   7   1 3323.55   84.97   3
  -1  -7  -1 3379.40   83.03   1
   1  -7   1 2934.86   82.82   4
  -1   7  -1 2957.16   85.15   3
   1   7   1 3289.86   81.09   2
  -2   7  -1  270.68    8.29   3
   2  -7   1  263.18    7.90   4
  -2  -7  -1  261.35    7.71   4
   2   7   1  264.53    7.67   3
   2   7   1  264.46    7.72   2
  -2  -7  -1  253.87    7.83   1
  -2   7  -1  267.86    7.46   2
  -3  -7  -1  719.44   19.65   1
   3  -7   1  722.26   19.44   4
   3   7   1  696.74   19.10   2
  -3  -7  -1  717.01   19.18   4
  -3   7  -1  695.25   20.09   3
   4  -7   1  277.34    8.78   4
  -4  -7  -1  291.89    9.21   1
  -4   7  -1  287.14    9.22   3
   4   7   1  273.52    8.81   2
   5   7   1   73.87    3.64   2
  -5  -7  -1   74.71    3.90   1
   5  -8  -1  132.19    5.23   4
   5   8  -1  125.09    5.18   2
  -5  -8   1  122.01    5.29   1
   4   8  -1  400.83   12.14   2
  -4  -8   1  415.53   12.15   4
  -4   8   1  414.24   12.62   3
   4  -8  -1  404.24   12.30   4
  -4  -8   1  423.83   12.46   1
   3  -8  -1  725.50   19.97   4
  -3   8   1  723.81   20.52   3
   3   8  -1  716.50   19.59   2
  -3  -8   1  716.60   19.83   1
  -3  -8   1  732.97   19.82   4
   2   8  -1  100.48    3.83   2
  -2  -8   1  111.20    3.93   4
   2  -8  -1  104.31    3.97   4
  -2   8   1  107.00    4.15   3
  -2  -8   1  110.34    3.75   1
   1  -8  -1 1530.67   40.03   4
   1   8  -1 1518.62   39.13   2
  -1  -8   1 1501.42   39.98   4
   1   8  -1 1576.23   40.87   3
  -1   8   1 1529.21   41.16   3
   0   8  -1 1789.92   53.95   3
   0   8   1 2091.14   51.33   2
   0  -8   1 2056.19   52.73   4
   0   8  -1 2080.87   51.47   2
   0  -8  -1 2054.98   52.39   1
   0   8   1 2088.77   54.12   3
   0  -8  -1 2080.43   52.71   4
   1   8   1   49.83    2.13   2
   1   8   1   51.92    2.28   3
  -1  -8  -1   49.52    2.10   1
   1  -8   1   50.14    2.32   4
  -1  -8  -1   45.11    2.20   4
  -1   8  -1   47.57    2.41   3
  -1   8  -1   48.22    2.09   2
   2  -8   1 2172.48   55.31   4
  -2   8  -1 2111.30   56.94   3
  -2  -8  -1 2091.21   55.04   4
  -2   8  -1 2144.12   53.81   2
  -2  -8  -1 2117.66   55.30   1
   2   8   1 2130.07   54.11   2
  -3   8  -1  253.50    8.57   3
   3   8   1  263.49    8.12   2
  -3  -8  -1  265.45    8.00   4
   3  -8   1  269.73    8.25   4
  -3  -8  -1  267.55    8.32   1
   4   8   1  439.07   13.12   2
  -4  -8  -1  452.78   13.55   1
  -4   8  -1  451.41   13.77   3
   4  -8   1  456.03   13.23   4
  -5  -8  -1  306.04   10.33   1
   4  -9  -1  129.69    5.16   4
  -4  -9   1  140.45    5.12   4
  -4   9   1  136.87    5.41   3
  -4  -9   1  132.44    5.14   1
   4   9  -1  123.13    5.07   2
   3  -9  -1   63.02    2.98   4
  -3  -9   1   60.06    2.88   4
  -3   9   1   60.90    3.12   3
   3   9  -1   55.15    2.83   2
  -2  -9   1   55.25    2.67   4
   2   9  -1   63.99    2.77   2
   2  -9  -1   61.33    2.85   4
  -2   9   1   53.18    2.83   3
   1   9  -1  168.96    5.50   3
  -1  -9   1  163.24    5.52   4
   1   9  -1  169.88    5.38   2
  -1   9   1  165.64    5.80   3
   1  -9  -1  167.06    5.56   4
   0   9   1  860.62   22.20   2
   0   9  -1  875.00   23.63   3
   0  -9   1  852.19   23.08   4
   0   9   1  823.84   23.56   3
   0  -9  -1  864.58   23.02   4
   0   9  -1  854.65   22.35   2
  -1   9  -1  313.62    9.49   3
   1   9   1  304.27    9.14   3
   1   9   1  298.33    8.69   2
  -1   9  -1  301.66    8.63   2
   1  -9   1  301.96    9.10   4
  -1  -9  -1  305.13    9.00   4
  -2   9  -1  166.44    5.99   3
   2  -9   1  171.14    5.74   4
   2   9   1  166.90    5.50   2
  -2  -9  -1  166.19    5.47   1
  -2  -9  -1  163.56    5.51   4
  -3  -9  -1  240.28    7.66   1
   3   9   1  230.95    7.56   2
  -3   9  -1  230.26    8.00   3
   3  -9   1  243.90    7.70   4
   4   9   1   37.12    2.43   2
  -4   9  -1   43.67    2.78   3
   4  -9   1   40.37    2.48   4
  -4  -9  -1   45.99    2.75   1
  -4  10   1   84.80    3.99   3
   4  10  -1   70.82    3.62   2
   4 -10  -1   76.20    3.74   4
  -3 -10   1   21.72    1.70   4
   3 -10  -1   23.68    1.84   4
   3  10  -1   21.58    1.76   2
  -3  10   1   19.51    1.89   3
  -2  10   1  254.43    8.46   3
   2  10  -1  253.99    7.91   2
  -2 -10   1  256.62    8.07   4
   2 -10  -1  257.80    8.22   4
   1 -10  -1   89.25    3.64   4
  -1 -10   1   85.02    3.60   4
  -1  10   1   87.31    3.78   3
   1  10  -1   95.08    3.60   3
   1  10  -1   90.65    3.50   2
   0 -10  -1  312.77    9.43   4
   0  10  -1  319.69    9.68   3
   0 -10   1  302.99    9.41   4
   0  10  -1  311.81    9.02   2
   0  10   1  318.14    9.67   3
  -1  10  -1  714.92   20.43   3
   1  10   1  722.55   19.20   2
   1  10   1  720.46   20.15   3
   1 -10   1  705.21   19.85   4
  -1 -10  -1  736.83   19.81   4
   2  10   1   10.56    1.18   2
  -2 -10  -1    8.39    1.11   4
   2 -10   1    9.23    1.25   4
  -2  10  -1    7.76    1.23   3
  -3  10  -1  112.58    4.87   3
   3  10   1  114.64    4.53   2
   3 -10   1  117.86    4.65   4
   4 -10   1    5.73    1.23   4
  -4 -10  -1    3.70    1.15   1
   4  10   1    2.94    0.95   2
  -4  10  -1    3.27    1.10   3
   3  11  -1  212.23    7.09   2
   3 -11  -1  206.54    7.28   4
  -3 -11   1  197.68    6.98   4
  -3  11   1  208.16    7.56   3
  -2  11   1  170.39    6.23   3
  -2 -11   1  161.76    5.84   4
   2 -11  -1  159.69    5.92   4
   2  11  -1  165.04    5.73   2
  -1 -11   1  510.12   14.85   4
   1  11  -1  520.87   14.44   2
  -1  11   1  526.41   15.39   3
   1 -11  -1  515.00   14.92   4
   1  11  -1  519.93   15.03   3
   0 -11  -1   23.43    1.76   4
   0  11   1   24.36    1.79   3
   0 -11   1   21.29    1.67   4
   0  11  -1   20.94    1.76   3
   0  11  -1   20.67    1.56   2
   1  11   1   93.39    3.80   3
  -1  11  -1   90.26    4.02   3
   1 -11   1   88.15    3.84   4
  -1 -11  -1   94.58    3.80   4
  -2 -11  -1  227.07    7.36   4
  -2  11  -1  215.51    7.73   3
   2 -11   1  229.96    7.60   4
   2  11   1  229.44    7.27   2
   3  11   1    5.39    1.10   2
  -3  11  -1    5.73    1.24   3
   3 -11   1    5.68    1.20   4
   3  12  -1    9.24    1.37   2
  -3  12   1    7.30    1.46   3
  -3 -12   1    7.56    1.30   4
   3 -12  -1    6.29    1.35   4
   2  12  -1   16.45    1.59   2
  -2 -12   1   15.52    1.62   4
   2 -12  -1   17.25    1.71   4
  -2  12   1   15.32    1.79   3
  -1 -12   1   92.12    3.97   4
   1  12  -1   94.85    3.80   2
  -1  12   1   87.26    4.09   3
   1 -12  -1   92.09    3.98   4
   0 -12  -1    6.17    1.12   4
   0  12  -1    6.81    1.18   3
   0 -12   1    5.71    1.11   4
   0  12   1    5.41    1.12   3
  -1  12  -1   63.95    3.28   3
   1 -12   1   58.45    3.06   4
   1  12   1   58.26    2.97   3
  -1 -12  -1   57.65    2.92   4
  -2  12  -1   37.57    2.67   3
   2 -12   1   40.96    2.61   4
   2  12   1   38.57    2.30   2
  -2 -12  -1   42.91    2.49   4
   3 -12   1   33.19    2.44   4
   3  12   1   32.79    2.27   2
  -2  13   1   90.21    4.41   3
  -2 -13   1   91.51    4.08   4
   2  13  -1   84.46    3.87   2
   2 -13  -1   88.66    4.23   4
  -1 -13   1   44.50    2.68   4
   1 -13  -1   45.14    2.74   4
  -1  13   1   47.29    2.90   3
   0  13   1   23.75    2.02   3
   0 -13   1   24.81    2.00   4
   0  13  -1   27.38    2.11   3
   0 -13  -1   25.13    2.04   4
   1 -13   1   32.89    2.32   4
  -1 -13  -1   32.97    2.28   4
  -1  13  -1   33.74    2.52   3
  -2  13  -1   78.60    4.12   3
   2 -13   1   76.69    3.96   4
  -2 -13  -1   87.02    3.85   4
   0 -14  -1  134.87    5.44   4
   0  14  -1  136.07    5.58   3
   0  14   1  137.58    5.58   3
  -1 -14  -1  254.58    8.63   4
   6   0  -2  130.72    5.42   1
   5   0  -2  177.62    5.62   2
  -5   0   2  170.61    5.92   4
   5   0  -2  161.80    6.02   1
  -4   0   2 2492.16   64.47   4
   4   0  -2 2516.87   62.93   2
   4   0  -2 2474.78   64.84   1
  -3   0   2 1874.09   49.68   4
   3   0  -2 1955.37   48.48   2
   3   0  -2 1934.73   49.96   1
  -3   0   2 1931.66   50.45   3
  -2   0   2  940.51   24.38   3
   2   0  -2  938.84   23.43   2
  -2   0   2  918.67   24.12   4
   2   0  -2  889.27   24.17   1
  -1   0   2 6139.13  157.87   4
   1   0  -2 5946.92  157.52   1
  -1   0   2 6065.61  159.87   3
   1   0  -2 5897.75  152.48   2
   0   0   2 2397.08   62.55   4
   0   0  -2 2347.56   61.73   2
   0   0   2 2411.17   65.04   3
   0   0  -2 2387.49   63.10   1
   1   0   2 7857.05  212.12   3
   1   0   2 8000.66  202.77   2
  -1   0  -2 8060.00  208.33   1
   2   0   2  511.34   14.22   3
  -2   0  -2  521.29   14.16   1
  -2   0  -2  539.62   13.69   4
   2   0   2  521.87   13.73   2
   3   0   2  375.81   10.30   3
   3   0   2  328.44   10.02   2
  -3   0  -2  374.90   10.58   1
  -3   0  -2  382.93    9.97   4
  -4   0  -2  670.15   18.98   1
   4   0   2  687.42   18.25   2
  -5   0  -2  290.17    9.52   1
   5   0   2  288.97    8.86   2
   6  -1  -2  245.55    8.70   1
   6   1  -2  266.55    8.23   2
   5   1  -2  338.42   10.73   1
   5   1  -2  351.86   10.18   2
  -5  -1   2  353.06   10.56   4
  -5   1   2  357.08   10.60   4
   5  -1  -2  364.70   10.10   2
   5  -1  -2  338.56   10.72   1
  -4   1   2  178.37    5.85   4
   4   1  -2  169.36    5.89   1
   4   1  -2  185.48    5.61   2
   4  -1  -2  183.52    5.94   1
  -4  -1   2  180.15    5.86   4
   4  -1  -2  180.58    5.44   2
  -3   1   2  454.21   12.43   3
   3  -1  -2  477.57   12.07   2
  -3   1   2  451.02   12.60   4
   3  -1  -2  448.43   12.64   1
  -3  -1   2  445.32   12.59   4
   3   1  -2  459.54   12.70   1
   3   1  -2  465.08   12.19   2
  -2   1   2 5019.68  132.13   3
   2  -1  -2 5124.60  126.80   2
   2  -1  -2 4983.44  129.63   1
   2   1  -2 4942.19  127.82   2
   2   1  -2 4913.60  130.10   1
  -2  -1   2 4760.23  129.32   4
  -2   1   2 4793.22  127.41   4
   1   1  -2 2338.27   60.87   2
  -1  -1   2 2442.79   64.37   3
   1   1  -2 2338.29   62.38   1
  -1  -1   2 2298.98   61.30   4
   1  -1  -2 2517.81   61.65   2
  -1   1   2 2438.41   64.80   3
   1  -1  -2 2442.42   63.36   4
   0   1   2 7558.94  187.07   2
   0  -1  -2 7621.09  191.38   4
   0  -1  -2 7802.21  192.93   1
   0  -1   2 7431.72  197.07   3
   0   1  -2 7591.73  187.84   2
   0   1   2 7399.94  197.09   3
   0  -1   2 6428.74  190.29   4
  -1   1  -2  745.65   19.20   1
  -1  -1  -2  757.72   19.17   4
  -1  -1  -2  722.79   19.30   1
   1  -1   2  740.28   18.99   4
   1  -1   2  715.01   19.66   3
   1   1   2  756.09   19.66   3
   1   1   2  730.43   18.76   2
   1  -1   2  717.51   18.75   2
   2   1   2  651.30   17.71   3
   2  -1   2  646.10   17.05   2
   2  -1   2  633.45   17.76   3
  -2  -1  -2  684.99   17.11   4
  -2   1  -2  671.00   17.56   1
   2   1   2  646.65   17.09   2
  -2  -1  -2  668.17   17.67   1
   2  -1   2  662.67   17.15   4
  -3   1  -2 1428.96   36.12   4
   3   1   2 1390.98   37.03   3
  -3  -1  -2 1452.32   36.07   4
   3   1   2 1365.04   35.68   2
   3  -1   2 1357.12   35.62   2
   3  -1   2 1379.31   37.14   3
  -3  -1  -2 1383.78   36.83   1
  -3   1  -2 1415.97   36.75   1
  -4   1  -2  917.31   25.06   1
   4   1   2  922.53   24.27   2
  -4  -1  -2  914.37   25.19   1
   4  -1   2  923.22   24.17   2
  -5   1  -2   63.21    3.40   1
   5  -1   2   76.56    3.21   2
  -5  -1  -2   65.82    3.48   1
   5   1   2   67.17    3.18   2
  -6   1  -2  116.42    5.34   1
   6  -1   2  121.99    4.87   2
   6  -2  -2   86.29    4.05   1
  -6  -2   2   75.08    4.08   1
   6   2  -2   83.32    3.66   2
   5   2  -2  366.61   10.45   2
   5  -2  -2  348.75   10.86   1
  -5   2   2  362.46   10.77   4
  -5  -2   2  368.97   10.79   4
   5   2  -2  333.84   10.87   1
   4   2  -2   41.22    2.26   1
  -4  -2   2   44.47    2.31   4
   4  -2  -2   42.07    2.21   1
   4  -2  -2   44.67    1.95   2
  -4   2   2   42.54    2.21   4
   4   2  -2   39.88    2.01   2
   3  -2  -2  806.13   20.18   2
  -3   2   2  785.46   21.15   3
  -3   2   2  784.72   21.04   4
   3   2  -2  802.50   20.48   2
   3  -2  -2  764.81   21.01   1
   3   2  -2  792.20   21.11   1
  -3  -2   2  774.52   20.99   4
   2  -2  -2  316.67    7.89   2
  -2  -2   2  294.73    8.45   4
   2   2  -2  304.55    8.19   2
  -2   2   2  286.73    8.41   3
   2  -2  -2  313.37    8.45   4
   2   2  -2  303.23    8.41   1
   2  -2  -2  295.88    8.40   1
   1  -2  -2 5735.21  151.62   1
  -1  -2   2 6006.90  154.09   3
   1  -2  -2 5738.74  150.55   4
  -1   2   2 5987.58  155.39   3
   1   2  -2 5718.59  148.81   2
   1   2  -2 5975.46  151.80   1
  -1  -2   2 5426.18  151.56   4
   0  -2   2 9222.57  235.49   3
   0   2   2 8160.56  222.97   2
   0   2  -2 9225.00  225.20   2
   1  -2   2 2342.17   64.08   3
   1   2   2 2484.00   63.33   2
  -1   2  -2 2534.72   64.51   1
  -1  -2  -2 2381.71   62.72   1
  -1  -2  -2 2517.39   63.89   4
  -1   2  -2 2454.32   61.87   2
   1   2   2 2351.51   63.99   3
   1  -2   2 2483.38   63.86   4
   2   2   2 1633.48   40.91   2
   2  -2   2 1623.59   40.85   2
   2   2   2 1643.73   42.66   3
  -2  -2  -2 1611.50   41.44   4
   2  -2   2 1579.85   42.78   3
   2  -2   2 1666.45   41.53   4
  -2  -2  -2 1585.09   42.06   1
  -2   2  -2 1594.67   41.87   1
   3   2   2 1979.29   51.66   3
  -3  -2  -2 1997.42   50.34   4
  -3   2  -2 1955.13   51.00   1
   3  -2   2 2034.61   50.44   4
   3   2   2 1967.54   49.73   2
  -3  -2  -2 1943.74   51.20   1
   3  -2   2 1915.12   51.86   3
   3  -2   2 1884.40   49.56   2
   4   2   2  410.01   11.64   2
   4  -2   2  405.06   11.46   2
  -4  -2  -2  403.41   12.25   1
   4  -2   2  420.66   11.82   3
  -4   2  -2  407.09   12.02   1
   5   2   2  259.88    8.35   2
   5  -2   2  273.24    8.24   2
  -5  -2  -2  261.71    8.95   1
  -5   2  -2  260.49    8.73   1
  -6  -3   2  156.06    6.36   1
   6  -3  -2  157.72    6.06   1
   6   3  -2  148.97    5.63   2
   5  -3  -2  117.56    4.74   1
  -5  -3   2  127.97    4.80   4
  -5   3   2  129.16    4.83   4
   5   3  -2  120.37    4.54   2
   4  -3  -2 1951.49   50.95   1
   4   3  -2 1934.01   51.03   1
   4   3  -2 1963.16   49.63   2
  -4  -3   2 1955.50   50.77   4
  -4   3   2 1930.36   50.76   4
   3   3  -2 1074.48   28.89   1
   3   3  -2 1102.04   28.16   2
   3  -3  -2 1117.84   28.82   4
   3  -3  -2 1117.34   27.72   2
   3  -3  -2 1063.17   28.82   1
  -3  -3   2 1088.93   28.84   4
  -3   3   2 1088.33   29.24   3
   2  -3  -2  151.23    4.72   1
   2   3  -2  157.83    4.75   1
   2  -3  -2  161.42    4.24   2
  -2   3   2  162.85    4.80   3
  -2  -3   2  162.49    4.92   4
   2   3  -2  156.18    4.68   2
   2  -3  -2  153.46    4.79   4
   1  -3  -2 1719.50   45.27   4
   1   3  -2 1760.15   45.31   1
  -1  -3   2 1844.03   46.33   3
   1   3  -2 1686.21   44.36   2
  -1   3   2 1834.31   46.53   3
   1  -3  -2 1749.26   45.43   1
  -1  -3   2 1752.75   45.35   4
   0  -3  -2 2557.57   70.53   1
   0   3  -2 2609.97   66.48   2
   0  -3  -2 2552.41   68.35   4
   0  -3   2 2749.48   70.47   4
   0   3   2 2683.17   72.86   3
   0  -3   2 2614.98   69.65   3
   0   3   2 2828.54   68.78   2
   1   3   2  336.87    9.74   3
   1  -3   2  350.31    9.53   4
  -1  -3  -2  365.00    9.77   1
   1   3   2  348.28    9.37   2
  -1   3  -2  351.50    9.44   2
  -1  -3  -2  374.41    9.41   4
  -1   3  -2  363.14    9.40   1
   1  -3   2  342.56    9.92   3
   2   3   2  292.41    8.28   3
  -2   3  -2  306.40    8.24   1
  -2  -3  -2  298.19    8.49   1
   2  -3   2  287.71    8.52   3
   2  -3   2  284.32    8.11   4
   2  -3   2  291.44    8.08   2
   2   3   2  288.26    8.15   2
  -2  -3  -2  311.50    8.01   4
   3  -3   2  854.45   25.14   2
   3  -3   2  991.36   26.47   3
   3   3   2  994.56   25.45   2
   3  -3   2 1044.69   25.70   4
  -3  -3  -2  991.96   26.31   1
  -3   3  -2  987.33   25.99   1
  -4  -3  -2  368.17   11.47   1
   4  -3   2  386.18   10.76   2
   4  -3   2  394.57   11.17   3
  -4   3  -2  371.13   11.21   1
   4   3   2  375.43   10.93   2
  -5   3  -2   53.62    2.92   1
  -5  -3  -2   46.31    2.94   1
   5   3   2   48.64    2.70   2
   5  -3   2   51.05    2.59   2
   6  -4  -2   20.46    1.91   1
   6   4  -2   18.16    1.72   2
   5   4  -2  146.59    5.29   2
  -5  -4   2  141.59    5.67   1
  -5  -4   2  148.61    5.53   4
   5  -4  -2  147.18    5.47   1
  -5   4   2  155.02    5.54   4
  -4   4   2   57.03    2.75   4
  -4   4   2   57.32    2.52   3
  -4  -4   2   57.50    2.83   4
   4  -4  -2   56.91    2.67   1
   4   4  -2   60.30    2.65   2
   4   4  -2   57.00    2.79   1
   3  -4  -2  521.65   14.54   4
   3   4  -2  516.01   14.22   2
   3  -4  -2  535.12   14.55   1
  -3   4   2  528.03   14.73   3
   3   4  -2  530.04   14.59   1
  -3  -4   2  539.69   14.68   4
  -2   4   2   92.36    2.78   2
  -2  -4   2   90.49    3.39   4
  -2   4   2   97.47    3.37   3
   2   4  -2  100.07    3.30   2
   2  -4  -2  100.00    3.37   4
   2   4  -2  103.67    3.29   1
   2  -4  -2  103.78    3.30   1
   2   4  -2  104.42    2.82   3
   1  -4  -2 1695.04   43.72   1
  -1  -4   2 1646.80   43.67   4
  -1   4   2 1710.07   44.85   3
  -1  -4   2 1727.27   44.59   3
  -1   4   2 1739.30   43.07   2
   1   4  -2 1661.56   42.78   2
   1   4  -2 1728.92   43.60   1
   1  -4  -2 1665.54   43.63   4
   0   4  -2 5272.59  137.04   2
   0  -4  -2 5064.21  140.02   1
   0  -4   2 5285.16  141.75   3
   0   4   2 5103.57  141.42   3
   0  -4  -2 5368.41  139.81   4
   0   4   2 5511.31  135.71   2
   0  -4   2 5553.90  139.31   4
  -1   4  -2 1087.68   28.58   2
  -1  -4  -2 1140.54   29.04   4
   1   4   2 1155.39   28.56   2
  -1  -4  -2 1108.20   29.37   1
   1  -4   2 1136.44   29.18   4
  -1   4  -2 1135.11   29.00   1
   1   4   2 1124.00   29.88   3
   1  -4   2 1120.88   30.06   3
  -2   4  -2  809.99   21.34   2
   2  -4   2  841.21   21.70   4
   2   4   2  826.46   22.09   3
   2   4   2  824.37   21.40   2
  -2  -4  -2  818.25   22.04   1
   2  -4   2  836.93   22.45   3
  -2  -4  -2  818.11   21.48   4
   3  -4   2  522.51   13.84   4
  -3  -4  -2  501.95   14.33   1
   3   4   2  501.80   13.82   2
  -3   4  -2  501.00   13.95   1
   3  -4   2  501.67   14.31   3
  -4  -4  -2  208.05    7.18   1
   4  -4   2  201.19    6.46   2
  -4   4  -2  225.60    6.93   1
   4   4   2  201.93    6.71   2
   4  -4   2  212.03    6.81   3
   5  -4   2  126.99    4.65   2
  -5  -4  -2  120.78    5.22   1
   5   4   2  124.66    4.89   2
  -6   5   2   22.64    2.07   4
  -5  -5   2  119.00    5.08   1
  -5   5   2  120.26    4.87   4
   5   5  -2  127.87    4.80   2
   5  -5  -2  127.43    4.87   1
  -5  -5   2  128.05    4.97   4
   4  -5  -2   30.86    1.87   1
  -4  -5   2   31.24    2.06   1
   4  -5  -2   31.65    1.99   4
  -4   5   2   32.02    1.92   3
   4   5  -2   28.05    1.84   2
  -4  -5   2   34.92    2.20   4
   3  -5  -2  603.43   15.96   1
   3  -5  -2  592.95   16.04   4
   3   5  -2  583.96   15.69   2
  -3  -5   2  599.96   16.17   1
  -3   5   2  527.05   16.18   3
  -3  -5   2  584.91   16.08   4
   2  -5  -2   93.32    3.43   4
   2   5  -2   94.77    3.38   2
   2  -5  -2   97.09    3.30   1
  -2  -5   2  102.54    3.39   1
  -2   5   2  100.81    2.82   2
  -2   5   2   99.71    3.51   3
  -2  -5   2  105.19    3.54   4
  -1  -5   2  440.60   12.15   4
   1  -5  -2  437.00   12.11   4
   1   5  -2  438.43   11.90   2
   1  -5  -2  443.60   12.01   1
  -1   5   2  444.97   12.49   3
  -1   5   2  458.81   11.41   2
   1   5  -2  456.06   12.25   3
  -1  -5   2  450.18   11.85   1
   0  -5  -2   12.82    0.95   4
   0   5   2   16.60    0.82   2
   0   5  -2   12.77    0.92   2
   0  -5   2   14.71    1.01   4
   0  -5  -2   15.46    0.96   1
   0  -5   2   17.30    1.04   3
   0   5   2   15.24    1.02   3
  -1   5  -2 1632.55   41.98   2
  -1   5  -2 1690.74   43.01   1
   1   5   2 1670.07   41.95   2
  -1  -5  -2 1654.08   42.74   4
   1   5   2 1693.62   43.98   3
   1  -5   2 1658.61   44.13   3
   1  -5   2 1670.83   42.91   4
  -1  -5  -2 1631.83   43.08   1
   2   5   2  189.25    5.53   2
  -2   5  -2  173.66    5.39   2
   2  -5   2  183.00    5.82   3
   2  -5   2  181.09    5.51   4
  -2  -5  -2  181.56    5.30   4
  -2  -5  -2  177.31    5.69   1
   2   5   2  186.25    5.44   3
   3  -5   2   74.99    3.17   3
   3   5   2   71.98    3.01   2
   3  -5   2   79.69    2.99   4
  -3  -5  -2   74.08    3.22   1
  -3   5  -2   78.61    2.99   2
   4  -5   2    5.86    1.06   3
   4   5   2    4.91    0.95   2
  -4  -5  -2    5.63    1.16   1
  -4   5  -2    4.92    0.92   2
  -5  -5  -2   17.53    1.95   1
   5   5   2   21.37    1.88   2
  -5  -6   2  445.66   13.92   1
  -5  -6   2  461.26   13.62   4
   5  -6  -2  467.35   13.57   1
   5   6  -2  457.34   13.45   2
  -4  -6   2  473.84   13.90   4
  -4  -6   2  474.15   14.08   1
   4   6  -2  483.78   13.67   2
  -4   6   2  496.93   14.11   3
   4  -6  -2  480.78   13.89   4
   4  -6  -2  490.13   13.77   1
  -3  -6   2  394.88   11.15   1
   3  -6  -2  348.00   10.84   1
  -3  -6   2  391.56   11.13   4
   3  -6  -2  392.30   11.12   4
   3   6  -2  379.57   10.89   2
  -3   6   2  400.59   11.37   3
   2  -6  -2  314.74    8.62   1
  -2  -6   2  313.70    8.66   1
   2  -6  -2  293.20    8.78   4
  -2  -6   2  305.36    8.83   4
  -2   6   2  291.44    9.01   3
  -1   6   2  296.98    8.80   3
   1  -6  -2  283.26    8.48   4
  -1  -6   2  309.99    8.13   1
  -1   6   2  311.76    7.86   2
  -1  -6   2  302.73    8.57   4
   1  -6  -2  300.18    8.34   1
   1   6  -2  294.08    8.38   2
   1   6  -2  300.52    8.55   3
   0  -6   2 2822.28   73.97   3
   0  -6  -2 2749.82   72.18   1
   0   6   2 2772.10   74.03   3
   0   6   2 2838.61   71.39   2
   0  -6   2 2880.08   72.17   4
   0   6  -2 2793.69   70.60   2
   0  -6  -2 2834.10   72.04   4
   1   6   2  372.76    9.86   2
   1   6   2  370.89   10.34   3
  -1  -6  -2  356.87   10.02   4
   1  -6   2  368.56   10.20   4
  -1  -6  -2  354.01   10.15   1
   1  -6   2  374.94   10.56   3
  -1   6  -2  349.80    9.87   2
  -2   6  -2 1106.55   28.32   2
  -2  -6  -2 1043.69   29.14   1
   2  -6   2 1112.84   29.89   3
  -2  -6  -2 1127.70   28.76   4
   2   6   2 1110.56   29.43   3
   2  -6   2 1105.34   28.96   4
   3  -6   2  494.40   13.74   4
  -3   6  -2  495.43   13.47   2
   3  -6   2  488.28   14.22   3
  -3  -6  -2  502.11   14.14   1
   3   6   2  483.36   13.66   2
   4   6   2  215.24    7.18   2
   4  -6   2  220.82    7.02   4
   4  -6   2  214.84    7.28   3
  -4   6  -2  217.46    6.89   2
  -4  -6  -2  228.52    7.56   1
  -5  -6  -2  272.32    9.20   1
   5   6   2  253.63    8.61   2
   5   7  -2   85.05    3.96   2
  -5  -7   2   96.73    4.35   1
   4  -7  -2  107.11    4.24   4
  -4   7   2  105.02    4.21   3
   4   7  -2  100.69    4.11   2
  -4  -7   2   98.39    4.14   4
  -4  -7   2  103.61    4.26   1
   3  -7  -2  179.16    6.08   4
   3   7  -2  185.01    6.04   2
   3  -7  -2  198.36    5.95   1
  -3  -7   2  176.45    6.07   4
  -3   7   2  189.59    6.30   3
  -3  -7   2  186.50    6.07   1
   2  -7  -2  204.57    5.98   1
  -2  -7   2  200.22    6.26   4
  -2  -7   2  193.95    5.95   1
   2  -7  -2  194.07    6.21   4
   1  -7  -2  367.97   10.61   4
   1   7  -2  385.62   10.46   2
   1  -7  -2  396.98   10.39   1
   1   7  -2  397.16   10.73   3
  -1  -7   2  337.06   10.56   4
   0   7  -2  500.91   14.21   3
   0   7   2  509.55   13.21   2
   0  -7  -2  513.85   13.81   4
   0  -7  -2  502.79   13.62   1
   0   7  -2  511.73   13.54   2
   0  -7   2  498.71   13.86   4
   0   7   2  498.66   14.20   3
   1   7   2  878.51   22.45   2
  -1  -7  -2  861.17   22.91   4
   1  -7   2  887.60   23.77   3
  -1   7  -2  849.94   22.47   2
   1  -7   2  863.67   23.10   4
  -1  -7  -2  867.35   23.04   1
   1   7   2  862.28   23.55   3
   2  -7   2  665.80   17.82   4
   2  -7   2  660.93   18.42   3
   2   7   2  637.21   17.41   2
  -2   7  -2  650.43   17.30   2
  -2  -7  -2  665.76   17.58   4
  -2  -7  -2  649.71   17.88   1
   2   7   2  646.88   17.91   3
   3  -7   2  582.52   15.83   4
  -3  -7  -2  559.18   16.07   1
   3   7   2  567.42   15.63   2
  -3   7  -2  560.13   15.33   2
   3  -7   2  566.21   16.34   3
   4  -7   2  142.28    5.42   3
   4  -7   2  149.56    5.22   4
   4   7   2  144.91    5.30   2
  -4  -7  -2  139.35    5.52   1
  -5  -7  -2    4.10    1.28   1
   5  -8  -2    5.72    1.32   4
   5   8  -2    9.92    1.45   2
  -5  -8   2    8.39    1.48   1
   4  -8  -2    1.95    0.86   4
  -4  -8   2    3.39    0.97   4
  -4  -8   2    3.04    0.97   1
  -4   8   2    3.32    0.95   3
   4   8  -2    1.45    0.70   2
  -3  -8   2  168.38    5.59   1
  -3   8   2  166.30    5.90   3
   3   8  -2  161.27    5.62   2
  -3  -8   2  169.54    5.70   4
   3  -8  -2  164.81    5.71   4
  -2  -8   2  307.96    9.20   4
  -2   8   2  313.15    9.57   3
   2   8  -2  312.94    9.13   2
   2  -8  -2  308.60    9.29   4
   1  -8  -2 1100.52   28.05   1
  -1  -8   2 1066.35   28.40   4
   1  -8  -2 1057.15   28.36   4
   1   8  -2 1083.61   28.85   3
   1   8  -2 1034.37   27.71   2
  -1   8   2 1080.82   29.21   3
   0  -8  -2   73.05    2.71   1
   0  -8  -2   77.52    3.00   4
   0   8  -2   69.85    2.85   2
   0   8  -2   79.50    3.16   3
   0   8   2   75.12    3.07   3
   0  -8   2   79.71    3.09   4
   0   8   2   78.57    2.64   2
  -1   8  -2  837.93   22.64   3
   1  -8   2  848.11   21.94   4
  -1  -8  -2  717.76   21.61   4
   1   8   2  856.36   21.26   2
  -1   8  -2  833.81   21.30   2
   1   8   2  761.48   22.25   3
  -1  -8  -2  835.79   21.76   1
  -2   8  -2  380.96   10.60   2
   2   8   2  368.23   10.90   3
  -2  -8  -2  371.99   10.96   1
   2   8   2  386.40   10.78   2
   2  -8   2  375.00   10.99   4
   2  -8   2  389.79   11.49   3
  -2  -8  -2  388.25   10.78   4
  -3  -8  -2   86.31    3.64   1
   3   8   2   79.97    3.46   2
   3  -8   2   81.77    3.42   4
   4   8   2  275.51    8.73   2
  -4  -8  -2  262.83    8.95   1
   4  -8   2  274.91    8.60   4
  -4   8  -2  267.31    9.11   3
   4  -9  -2   35.38    2.37   4
   4   9  -2   34.19    2.28   2
  -4   9   2   33.83    2.36   3
  -4  -9   2   35.04    2.32   4
   3   9  -2  464.22   13.48   2
  -3  -9   2  466.74   13.63   4
  -3   9   2  468.74   14.11   3
   3  -9  -2  485.64   13.82   4
   2   9  -2 1390.71   36.03   2
  -2   9   2 1370.44   37.81   3
   2  -9  -2 1402.15   36.80   4
  -2  -9   2 1392.07   36.76   4
  -1   9   2  388.10   11.64   3
  -1  -9   2  381.93   11.26   4
   1   9  -2  405.81   11.36   3
   1   9  -2  392.17   10.99   2
   1  -9  -2  378.01   11.22   4
   0  -9  -2  606.34   16.40   4
   0   9   2  581.26   16.85   3
   0  -9   2  585.12   16.47   4
   0   9  -2  602.92   16.02   2
   0   9  -2  598.89   16.88   3
  -1   9  -2  525.13   15.08   3
   1   9   2  513.29   14.74   3
   1  -9   2  499.65   14.52   4
  -1   9  -2  523.15   14.05   2
  -1  -9  -2  512.06   14.33   4
  -1  -9  -2  532.55   14.31   1
   1   9   2  505.64   13.93   2
   2   9   2  111.74    4.07   2
  -2   9  -2  105.84    4.46   3
  -2  -9  -2  111.58    4.02   4
  -2   9  -2  108.08    3.89   2
  -2  -9  -2  111.80    4.11   1
   2  -9   2  113.03    4.25   4
  -3   9  -2  644.60   18.78   3
   3  -9   2  628.49   17.96   4
   3   9   2  644.05   17.73   2
  -3  -9  -2  642.81   18.06   1
  -4  -9  -2   71.86    3.60   1
   4  -9   2   68.42    3.33   4
   4   9   2   62.66    3.29   2
  -4   9  -2   66.16    3.64   3
  -4  10   2  206.18    7.46   3
   4  10  -2  197.46    7.13   2
  -4 -10   2  213.79    7.22   4
   4 -10  -2  203.91    7.30   4
   3  10  -2  114.79    4.63   2
  -3  10   2  120.48    4.95   3
   3 -10  -2  121.90    4.82   4
  -3 -10   2  121.90    4.68   4
   2  10  -2   83.51    3.58   2
  -2 -10   2   89.69    3.72   4
   2 -10  -2   85.07    3.71   4
  -2  10   2   95.22    3.98   3
   1 -10  -2   36.44    2.15   4
   1  10  -2   39.21    2.13   3
  -1 -10   2   38.60    2.20   4
  -1  10   2   37.94    2.26   3
   1  10  -2   38.08    2.07   2
   0  10  -2   78.56    3.11   2
   0  10  -2   80.42    3.40   3
   0  10   2   74.01    3.29   3
   0 -10   2   74.78    3.29   4
   0 -10  -2   74.43    3.19   4
  -1  10  -2  442.12   13.22   3
  -1  10  -2  439.52   12.26   2
  -1 -10  -2  446.90   12.60   4
   1  10   2  442.76   12.93   3
   1  10   2  435.03   12.17   2
   1 -10   2  430.75   12.75   4
   2  10   2  509.10   14.16   2
  -2  10  -2  478.85   15.07   3
  -2 -10  -2  512.41   14.32   4
   2 -10   2  524.62   14.67   4
  -3 -10  -2   64.32    3.17   1
   3  10   2   64.11    3.14   2
   3 -10   2   67.92    3.30   4
  -3  10  -2   72.13    3.61   3
   4 -10   2   67.85    3.49   4
   4  10   2   66.33    3.49   2
  -4  10  -2   66.12    3.73   3
  -4 -10  -2   83.70    3.87   1
  -4 -11   2  107.58    4.66   4
   3 -11  -2  238.84    8.03   4
  -3 -11   2  230.47    7.83   4
   3  11  -2  230.15    7.74   2
  -3  11   2  232.11    8.19   3
  -2 -11   2  122.05    4.80   4
  -2  11   2  122.08    5.04   3
   2  11  -2  127.71    4.79   2
   2 -11  -2  130.85    4.96   4
   1 -11  -2  392.43   11.43   4
  -1 -11   2  379.53   11.40   4
  -1  11   2  367.91   11.68   3
   1  11  -2  377.56   11.04   2
   0  11  -2   69.90    3.23   3
   0  11  -2   71.42    3.00   2
   0 -11   2   61.25    3.05   4
   0 -11  -2   64.29    3.08   4
   0  11   2   66.71    3.19   3
  -1  11  -2  214.34    7.32   3
   1  11   2  212.07    7.07   3
   1 -11   2  202.14    7.00   4
  -1 -11  -2  209.79    6.86   4
  -2  11  -2  121.88    5.05   3
   2 -11   2  120.02    4.79   4
   2  11   2  118.63    4.52   2
  -3  11  -2  146.37    5.97   3
   3  11   2  146.62    5.46   2
   3 -11   2  146.75    5.68   4
  -3 -12   2  281.02    9.27   4
   3 -12  -2  279.97    9.40   4
  -3  12   2  279.02    9.68   3
   3  12  -2  281.83    9.14   2
  -2  12   2  421.89   13.22   3
   2 -12  -2  417.56   12.76   4
  -2 -12   2  412.06   12.63   4
   2  12  -2  426.05   12.46   2
  -1  12   2  107.35    4.53   3
   1 -12  -2  103.39    4.34   4
   1  12  -2  103.35    4.12   2
  -1 -12   2  100.64    4.28   4
   0 -12  -2  439.60   12.75   4
   0  12  -2  422.96   12.20   2
   0 -12   2  417.40   12.74   4
   0  12  -2  432.53   13.07   3
   0  12   2  422.84   13.01   3
   1 -12   2   52.10    2.90   4
  -1 -12  -2   52.30    2.79   4
   1  12   2   54.33    2.86   3
  -1  12  -2   53.46    2.98   3
   2 -12   2   51.23    2.93   4
  -2  12  -2   54.36    3.22   3
   3 -12   2  208.99    7.40   4
   3  12   2  195.31    6.98   2
   2  13  -2  207.25    7.13   2
  -2 -13   2  208.08    7.37   4
  -2  13   2  208.94    7.73   3
   2 -13  -2  200.88    7.41   4
  -1 -13   2  117.32    4.90   4
  -1  13   2  120.25    5.09   3
   1  13  -2  116.78    4.62   2
   1 -13  -2  119.00    4.90   4
   0  13   2   24.67    2.07   3
   0 -13  -2   26.35    2.05   4
   0  13  -2   27.79    2.18   3
   0 -13   2   23.05    1.97   4
  -1  13  -2  266.07    9.24   3
   1 -13   2  265.29    8.98   4
  -1 -13  -2  274.43    8.75   4
   0 -14  -2   46.00    2.80   4
   0  14  -2   44.27    2.87   3
   0  14   2   45.34    2.90   3
  -1 -14  -2  126.58    5.17   4
   6   0  -3    1.47    0.93   1
  -6   0   3    0.25    0.84   4
   5   0  -3   -0.41    0.51   1
   5   0  -3   -0.40    0.43   2
  -5   0   3    2.51    0.87   4
   4   0  -3    0.34    0.51   2
   4   0  -3   -0.15    0.57   1
  -4   0   3    0.24    0.73   4
  -3   0   3   -1.00    0.49   4
   3   0  -3   -0.39    0.36   2
   3   0  -3   -0.63    0.50   1
   2   0  -3    0.01    0.32   2
  -2   0   3   -0.79    0.40   4
   2   0  -3   -0.90    0.34   1
  -2   0   3   -1.09    0.22   3
   1   0  -3   -2.07    0.30   1
  -1   0   3   -1.76    0.31   4
  -1   0   3   -0.37    0.34   3
   1   0  -3   -1.70    0.23   2
   0   0   3    1.34    0.42   3
   0   0   3   -0.31    0.28   4
   0   0  -3   -1.34    0.23   2
   0   0  -3   -0.58    0.30   1
  -1   0  -3   -3.44    0.41   1
   1   0   3   -3.12    0.37   2
   1   0   3   -3.13    0.47   3
  -2   0  -3    1.24    0.33   4
   2   0   3   -0.89    0.44   3
  -2   0  -3    0.71    0.55   1
   3   0   3    0.55    0.53   2
  -3   0  -3    0.38    0.63   1
   3   0   3    0.11    0.54   3
  -4   0  -3   -0.68    0.56   1
   4   0   3    0.23    0.54   2
   5   0   3    0.12    0.60   2
  -5   0  -3   -0.12    0.72   1
  -6  -1   3   22.23    2.01   4
  -6   1   3   24.68    2.06   4
   6  -1  -3   20.12    1.98   1
   6   1  -3   21.36    1.98   1
   5  -1  -3  129.65    5.00   1
   5   1  -3  130.05    5.03   1
  -5   1   3  135.72    4.99   4
  -5  -1   3  126.78    4.90   4
   5   1  -3  130.60    4.56   2
  -4   1   3  174.44    5.79   4
   4   1  -3  165.82    5.80   1
   4  -1  -3  184.89    5.33   2
   4  -1  -3  171.11    5.81   1
   4   1  -3  180.14    5.46   2
  -3   1   3 2949.64   75.78   4
   3   1  -3 2876.23   75.98   1
   3  -1  -3 3046.00   73.80   2
  -3  -1   3 2901.56   75.75   4
   3   1  -3 2957.49   73.94   2
   3  -1  -3 2909.60   76.02   1
  -3   1   3 3004.70   77.24   3
   2   1  -3 1076.67   28.56   1
  -2   1   3 1097.88   28.95   3
   2   1  -3 1103.44   27.74   2
  -2  -1   3 1081.59   28.54   4
   2  -1  -3 1067.31   28.58   1
  -2   1   3 1044.10   28.50   4
   2  -1  -3 1151.50   27.58   2
  -2  -1   3 1130.12   28.85   3
   1  -1  -3 4794.52  121.70   2
  -1  -1   3 4849.02  128.12   3
   1   1  -3 4951.69  125.36   1
   1  -1  -3 4617.42  125.18   1
   1   1  -3 4710.52  123.33   2
  -1  -1   3 4804.15  126.36   4
   0  -1   3 1123.24   28.65   4
   0   1   3 1149.01   28.64   4
   0   1  -3 1092.69   28.74   1
   0   1   3 1102.42   28.02   2
   0   1  -3 1076.12   28.12   2
   0  -1   3 1114.91   29.52   3
   0   1   3 1129.80   29.53   3
  -1  -1  -3  635.55   17.11   1
   1  -1   3  656.67   16.65   2
   1  -1   3  645.94   16.68   4
   1  -1   3  646.71   17.48   3
   1   1   3  658.97   17.45   3
  -1   1  -3  635.49   16.98   1
   1   1   3  650.63   16.62   2
   2  -1   3 2849.97   72.44   2
   2   1   3 2800.87   72.44   2
  -2   1  -3 2875.22   74.27   1
  -2  -1  -3 3093.35   74.53   4
   2  -1   3 2984.64   75.16   4
   2  -1   3 2788.40   75.86   3
   2   1   3 2876.49   75.84   3
  -2  -1  -3 2844.41   74.37   1
   3   1   3 1059.93   27.32   2
  -3   1  -3 1024.89   28.03   1
   3  -1   3 1044.91   27.26   2
   3  -1   3 1045.69   28.38   3
   3   1   3 1070.35   28.32   3
  -3  -1  -3 1077.15   28.22   1
  -4  -1  -3  194.17    6.71   1
  -4   1  -3  197.91    6.64   1
   4  -1   3  196.95    6.25   2
   4   1   3  195.58    6.32   2
  -5   1  -3  266.37    8.97   1
   5   1   3  271.29    8.54   2
   5  -1   3  274.73    8.50   2
  -5  -1  -3  268.78    9.12   1
   6   2  -3   53.75    2.76   2
   6  -2  -3   52.05    3.06   1
  -6   2   3   51.71    3.01   4
   6   2  -3   49.97    3.04   1
  -5   2   3   98.39    4.04   4
   5   2  -3   90.42    3.67   2
   5  -2  -3  107.33    4.16   1
  -5  -2   3   90.59    3.95   4
   5   2  -3   90.89    4.01   1
   4   2  -3 1557.35   40.41   2
  -4   2   3 1621.09   41.63   4
  -4  -2   3 1594.56   41.58   4
   4   2  -3 1600.89   41.76   1
   4  -2  -3 1539.93   41.65   1
  -3  -2   3  838.40   22.11   4
   3  -2  -3  807.11   22.09   1
  -3   2   3  838.37   22.17   3
   3  -2  -3  848.94   21.09   2
   3   2  -3  801.69   22.05   1
  -3   2   3  827.36   22.10   4
   3   2  -3  821.16   21.41   2
  -2  -2   3 2424.45   63.35   3
   2   2  -3 2331.27   61.15   1
   2  -2  -3 2372.21   61.25   1
   2  -2  -3 2391.32   61.02   4
   2   2  -3 2357.14   59.66   2
  -2   2   3 2334.77   62.43   3
   2  -2  -3 2484.97   60.02   2
  -2  -2   3 2329.58   61.09   4
  -1  -2   3  818.41   21.62   4
   1  -2  -3  828.71   21.65   1
   1  -2  -3  850.20   21.54   4
  -1  -2   3  820.46   21.92   3
  -1   2   3  812.90   22.07   3
   1   2  -3  826.20   21.10   2
   1   2  -3  828.98   21.49   1
   0  -2   3 1527.14   39.41   4
   0  -2  -3 1598.31   40.25   4
   0   2  -3 1471.85   38.67   2
   0   2   3 1510.59   40.54   3
   0  -2   3 1525.81   40.55   3
   0   2   3 1578.51   38.54   2
   0   2  -3 1561.24   40.36   1
  -1   2  -3  345.22    9.39   2
   1   2   3  365.02    9.29   2
   1  -2   3  349.27    9.26   4
   1  -2   3  348.85    9.79   3
  -1  -2  -3  334.81    9.61   1
  -1   2  -3  347.47    9.37   1
   1   2   3  359.73    9.74   3
  -1  -2  -3  344.09    9.10   4
   2  -2   3 1072.15   29.78   3
  -2  -2  -3 1137.58   28.57   4
   2  -2   3 1114.66   28.47   2
  -2   2  -3 1115.17   29.10   1
  -2  -2  -3 1095.34   29.32   1
   2   2   3 1129.81   29.71   3
   2  -2   3 1145.89   28.73   4
   2   2   3 1094.78   28.47   2
   3  -2   3   56.61    2.42   2
  -3   2  -3   57.13    2.50   1
   3   2   3   56.56    2.36   3
  -3  -2  -3   55.08    2.64   1
   3   2   3   56.11    2.45   2
   3  -2   3   59.09    2.49   3
   4  -2   3  318.14    9.35   2
  -4  -2  -3  323.61    9.99   1
   4  -2   3  316.95    9.53   3
  -4   2  -3  320.60    9.74   1
   4   2   3  312.60    9.44   2
   5   2   3   42.60    2.48   2
   5  -2   3   39.45    2.34   2
  -5   2  -3   36.74    2.50   1
  -5  -2  -3   43.42    2.80   1
   6  -3  -3   24.20    2.16   1
   6   3  -3   24.36    1.87   2
  -6  -3   3   25.15    2.32   1
  -6   3   3   24.23    2.13   4
  -5   3   3   50.58    2.77   4
   5   3  -3   51.97    2.83   1
   5   3  -3   52.24    2.58   2
  -5  -3   3   51.73    2.83   4
   5  -3  -3   50.48    2.77   1
  -4   3   3   14.76    1.47   4
  -4  -3   3   14.69    1.48   4
   4   3  -3   18.22    1.56   1
   4   3  -3   20.59    1.44   2
   4  -3  -3   17.33    1.50   1
   3   3  -3 1411.64   37.51   1
  -3   3   3 1457.39   38.10   3
  -3  -3   3 1396.22   37.51   4
   3  -3  -3 1471.77   37.63   1
   3   3  -3 1429.21   36.56   2
  -2  -3   3 2707.88   69.06   3
   2  -3  -3 2718.36   65.64   2
   2   3  -3 2619.94   66.70   1
   2  -3  -3 2620.77   66.80   1
  -2   3   3 2538.82   68.15   3
   2   3  -3 2478.38   65.09   2
  -2  -3   3 2525.04   66.64   4
   2  -3  -3 2547.44   66.53   4
   1   3  -3 5328.63  134.53   1
   1   3  -3 4852.49  130.08   2
   1  -3  -3 5283.50  135.23   4
  -1  -3   3 5206.01  137.62   3
  -1  -3   3 5041.96  135.49   4
   1  -3  -3 5047.36  134.54   1
  -1   3   3 5169.84  137.69   3
   0  -3   3 2012.06   54.67   3
   0  -3  -3 1984.98   53.49   1
   0   3   3 2214.71   53.78   2
   0   3  -3 1994.82   52.20   2
   0  -3  -3 2136.41   55.23   4
   0   3  -3 2181.68   54.58   1
   0   3   3 2062.66   54.73   3
   0  -3   3 2068.09   53.23   4
   1   3   3  616.38   16.92   3
  -1   3  -3  616.66   16.25   2
   1   3   3  622.01   16.12   2
   1  -3   3  606.89   17.01   3
  -1  -3  -3  637.22   16.18   4
   1  -3   3  623.49   16.38   4
  -1  -3  -3  626.50   16.71   1
  -1   3  -3  651.42   16.33   1
  -2  -3  -3  751.71   20.38   1
   2   3   3  740.88   19.71   2
  -2   3  -3  766.31   19.82   2
   2   3   3  763.84   20.49   3
  -2  -3  -3  781.36   19.61   4
   2  -3   3  768.30   19.86   4
   2  -3   3  730.70   20.63   3
  -2   3  -3  759.89   20.01   1
  -3  -3  -3 1863.29   48.99   1
   3  -3   3 1829.14   49.69   3
   3   3   3 1887.43   49.45   3
   3  -3   3 1963.54   48.19   4
   3  -3   3 1845.31   47.48   2
   3   3   3 1831.24   47.57   2
  -3   3  -3 1856.06   48.62   1
  -4   3  -3  371.33   11.03   1
   4  -3   3  374.12   10.66   2
  -4  -3  -3  372.75   11.34   1
   4  -3   3  373.69   11.03   3
   4   3   3  362.54   10.79   2
   5  -3   3   41.04    2.32   2
  -5  -3  -3   38.99    2.63   1
   5   3   3   36.96    2.35   2
  -6   4   3  240.41    8.28   4
   6  -4  -3  243.07    8.37   1
   6   4  -3  227.93    7.83   2
  -5  -4   3  168.75    6.19   4
  -5   4   3  165.60    6.09   4
   5   4  -3  170.55    6.19   1
   5   4  -3  172.71    5.87   2
   5  -4  -3  170.99    6.08   1
  -4  -4   3   49.09    2.59   4
   4   4  -3   47.48    2.50   1
  -4   4   3   51.49    2.59   4
   4   4  -3   47.45    2.35   2
   4  -4  -3   48.20    2.45   1
   3   4  -3 1736.48   44.08   1
   3  -4  -3 1580.48   44.00   1
  -3   4   3 1697.74   44.86   3
  -3  -4   3 1704.51   44.14   4
   3  -4  -3 1709.31   43.99   4
   3   4  -3 1699.93   43.02   2
   2   4  -3 1466.64   37.50   3
  -2  -4   3 1424.37   37.19   4
   2   4  -3 1398.45   36.28   2
   2  -4  -3 1382.82   37.04   4
   2  -4  -3 1431.85   37.16   1
  -2   4   3 1445.27   37.95   3
   2   4  -3 1431.26   37.01   1
   1   4  -3 3113.30   80.11   2
   1  -4  -3 3115.49   80.80   4
   1  -4  -3 3103.33   81.12   1
   1   4  -3 3253.98   82.39   1
  -1  -4   3 3174.22   82.79   3
  -1  -4   3 3121.87   80.89   4
  -1   4   3 3269.50   84.91   3
   0   4   3 4705.33  128.09   3
   0   4   3 4996.03  120.23   2
   0  -4  -3 4749.56  124.45   4
   0  -4   3 4639.19  124.04   3
   0   4  -3 4629.59  119.50   2
   0  -4   3 4859.13  123.38   4
   0  -4  -3 4421.73  121.57   1
  -1   4  -3 1173.83   29.15   1
   1  -4   3 1135.39   29.33   4
   1  -4   3 1147.32   30.31   3
  -1  -4  -3 1098.37   29.61   1
  -1  -4  -3 1119.52   29.11   4
   1   4   3 1112.57   30.12   3
  -1   4  -3 1109.43   28.86   2
   1   4   3 1152.42   28.74   2
  -2  -4  -3 1406.87   35.57   4
   2  -4   3 1394.41   35.82   4
  -2   4  -3 1368.63   35.33   2
  -2  -4  -3 1347.48   36.33   1
  -2   4  -3 1396.25   35.87   1
   2   4   3 1378.15   36.77   3
   2   4   3 1386.59   35.31   2
   2  -4   3 1393.08   37.06   3
   3  -4   3  321.98    8.89   4
   3   4   3  323.38    9.07   2
  -3  -4  -3  305.92    9.44   1
  -3   4  -3  302.46    9.00   2
   3  -4   3  308.90    9.35   3
  -3   4  -3  305.57    8.99   1
  -4  -4  -3  846.06   23.89   1
   4   4   3  861.25   23.10   2
   4  -4   3  872.06   23.87   3
  -5  -4  -3  286.07    9.83   1
   5   4   3  300.15    9.41   2
  -6   5   3   67.23    3.63   4
   5  -5  -3  308.12    9.45   1
  -5   5   3  289.24    9.45   4
   5   5  -3  300.33    9.16   2
  -5  -5   3  291.40    9.50   4
  -5  -5   3  286.20    9.64   1
  -4   5   3 1760.80   47.65   3
  -4  -5   3 1801.10   47.01   4
   4  -5  -3 1822.63   46.87   4
   4   5  -3 1802.49   46.99   1
   4   5  -3 1720.03   45.74   2
   4  -5  -3 1800.38   46.92   1
   3   5  -3  114.71    4.23   1
  -3  -5   3  131.87    4.61   4
   3  -5  -3  133.49    4.37   1
  -3   5   3  110.21    4.23   3
   3  -5  -3  135.75    4.47   4
   3   5  -3  129.70    4.31   2
  -2  -5   3 1652.82   43.81   4
   2  -5  -3 1712.33   43.79   1
  -2   5   3 1663.27   44.82   3
   2  -5  -3 1665.84   43.71   4
   2   5  -3 1672.17   42.85   2
   2   5  -3 1744.14   43.64   1
  -1  -5   3 1446.07   37.68   3
   1   5  -3 1396.30   36.24   2
   1  -5  -3 1404.70   37.00   1
  -1   5   3 1438.26   37.99   3
  -1  -5   3 1385.42   36.96   4
  -1   5   3 1469.50   35.83   2
   1  -5  -3 1403.36   36.92   4
   1   5  -3 1457.93   36.69   1
   0   5   3  179.57    5.54   3
   0   5   3  174.33    4.88   2
   0  -5   3  173.82    5.43   3
   0  -5  -3  182.22    5.34   1
   0  -5   3  176.76    5.35   4
   0  -5  -3  182.07    5.21   4
   0   5  -3  187.54    5.31   2
  -1  -5  -3 2417.61   61.79   1
   1   5   3 2367.73   63.02   3
   1  -5   3 2409.09   61.41   4
  -1   5  -3 2371.03   60.21   2
   1  -5   3 2379.89   63.18   3
   1   5   3 2425.11   60.07   2
  -1  -5  -3 2380.87   61.19   4
  -2   5  -3  673.52   17.60   2
   2   5   3  650.60   18.12   3
   2   5   3  655.02   17.54   2
  -2  -5  -3  690.53   17.51   4
   2  -5   3  664.96   17.75   4
   2  -5   3  653.72   18.45   3
   3  -5   3  842.54   22.98   3
  -3   5  -3  836.10   21.92   2
   3  -5   3  770.45   22.05   4
  -3  -5  -3  844.69   22.78   1
   3   5   3  854.98   22.03   2
  -4  -5  -3  479.24   14.36   1
   4   5   3  483.69   13.81   2
  -4   5  -3  483.56   13.68   2
   4  -5   3  486.14   14.20   3
  -5   5  -3   43.51    2.61   2
   5   5   3   39.67    2.59   2
  -5  -5  -3   45.70    2.99   1
  -5   6   3    4.62    1.07   4
   5   6  -3    5.45    1.01   2
  -5  -6   3    5.71    1.28   4
   5  -6  -3    7.11    1.19   1
  -5  -6   3    4.42    1.17   1
  -4  -6   3   84.79    3.63   1
   4  -6  -3   74.55    3.42   4
   4  -6  -3   79.52    3.37   1
   4   6  -3   75.94    3.33   2
  -4  -6   3   85.32    3.68   4
  -4   6   3   82.31    3.39   3
   3  -6  -3  346.58   10.05   1
  -3  -6   3  344.04   10.28   4
  -3  -6   3  356.16   10.17   1
  -3   6   3  342.40   10.29   3
   3   6  -3  343.87    9.98   2
   3  -6  -3  348.51   10.22   4
   2  -6  -3  415.90   11.94   4
  -2  -6   3  446.11   11.78   1
  -2  -6   3  432.46   12.05   4
  -2   6   3  424.74   12.26   3
   2  -6  -3  412.94   11.80   1
  -1  -6   3 2613.05   67.08   3
  -1   6   3 2527.19   67.39   3
   1   6  -3 2545.42   64.31   2
  -1  -6   3 2601.96   65.38   1
  -1  -6   3 2512.31   65.61   4
   1  -6  -3 2504.50   65.68   1
   1  -6  -3 2553.78   65.57   4
   0  -6   3  842.08   22.67   3
   0   6   3  862.38   21.28   2
   0  -6  -3  822.35   22.10   1
   0  -6   3  839.88   22.15   4
   0  -6  -3  811.73   21.96   4
   0   6   3  837.93   22.74   3
   0   6  -3  830.43   21.70   2
  -1  -6  -3  323.08    8.86   4
  -1   6  -3  316.87    8.92   2
   1   6   3  321.95    9.28   3
  -1  -6  -3  310.71    9.14   1
   1  -6   3  317.54    9.07   4
   1   6   3  328.24    8.77   2
  -2  -6  -3  977.15   26.20   1
   2  -6   3  984.55   26.81   3
  -2   6  -3  962.46   25.42   2
   2   6   3  968.98   26.40   3
   2  -6   3  988.07   25.88   4
   2   6   3  995.73   25.46   2
   3   6   3  605.96   16.66   2
  -3  -6  -3  607.30   17.22   1
  -3   6  -3  614.48   16.54   2
   3  -6   3  602.13   17.39   3
   3  -6   3  619.21   16.72   4
  -4   6  -3  187.95    6.23   2
   4   6   3  186.38    6.39   2
   4  -6   3  179.70    6.44   3
  -4  -6  -3  189.88    6.77   1
   5   6   3  114.16    4.87   2
  -5  -6  -3  120.08    5.32   1
   5   7  -3  166.67    6.07   2
  -5  -7   3  163.60    6.21   4
  -5  -7   3  172.09    6.41   1
  -4  -7   3  237.64    7.68   1
   4  -7  -3  240.04    7.47   1
   4   7  -3  230.86    7.49   2
  -4   7   3  231.84    7.60   3
   4  -7  -3  218.21    7.52   4
  -4  -7   3  233.35    7.68   4
  -3   7   3 1412.83   38.57   3
   3  -7  -3 1398.34   37.65   4
   3   7  -3 1404.77   36.92   2
   3  -7  -3 1479.86   37.59   1
  -3  -7   3 1399.60   37.70   4
  -3  -7   3 1465.25   37.67   1
   2  -7  -3  841.65   21.51   1
  -2   7   3  785.94   22.20   3
  -2  -7   3  788.70   21.64   4
   2   7  -3  805.12   21.26   2
   2  -7  -3  792.40   21.62   4
   1  -7  -3  349.69    9.32   1
   1   7  -3  356.23    9.54   3
  -1  -7   3  318.65    9.42   4
   1   7  -3  334.15    9.30   2
   1  -7  -3  282.44    9.27   4
   0   7   3 1420.49   43.12   3
   0  -7   3 1619.60   42.12   4
   0  -7   3 1658.53   43.14   3
   0  -7  -3 1622.05   42.05   1
   0   7   3 1659.41   40.77   2
   0   7  -3 1678.20   41.27   2
   0  -7  -3 1668.76   41.97   4
   1   7   3  211.88    6.48   3
  -1  -7  -3  213.46    6.40   1
   1   7   3  214.62    6.05   2
  -1   7  -3  180.74    6.12   2
  -1  -7  -3  215.92    6.18   4
   1  -7   3  206.51    6.61   3
  -2   7  -3 1579.04   39.91   2
  -2  -7  -3 1546.59   41.03   1
   2  -7   3 1549.85   42.00   3
   2  -7   3 1571.65   40.71   4
   2   7   3 1550.84   41.57   3
   2   7   3 1559.35   39.91   2
  -3  -7  -3  356.32   10.82   1
   3  -7   3  348.39   10.91   3
   3  -7   3  359.20   10.45   4
   3   7   3  360.97   10.45   2
  -3   7  -3  363.27   10.31   2
   4  -7   3   84.65    3.90   3
   4   7   3   90.28    3.89   2
  -4  -7  -3   90.52    4.14   1
  -5  -8   3   95.97    4.49   1
  -5  -8   3  105.70    4.51   4
   5   8  -3   92.49    4.28   2
   5  -8  -3  101.79    4.50   4
  -4   8   3  289.75    9.40   3
   4  -8  -3  295.32    9.35   4
  -4  -8   3  302.65    9.39   4
   4   8  -3  286.64    9.17   2
  -3  -8   3   30.29    1.96   4
   3  -8  -3   28.88    1.74   1
   3  -8  -3   26.50    1.89   4
   3   8  -3   27.65    1.80   2
  -3   8   3   24.87    1.82   3
   2  -8  -3   42.80    1.97   1
   2   8  -3   41.51    2.14   2
   2  -8  -3   41.29    2.18   4
  -2  -8   3   37.73    2.17   4
  -2   8   3   28.98    1.99   3
   1  -8  -3  714.63   19.33   4
   1  -8  -3  722.79   19.11   1
  -1  -8   3  685.92   19.35   4
  -1   8   3  694.53   19.92   3
   1   8  -3  748.49   19.68   3
   1   8  -3  711.78   18.99   2
   0  -8  -3   30.90    1.73   4
   0  -8   3   30.60    1.77   4
   0   8  -3   28.54    1.72   2
   0   8   3   30.32    1.86   3
   0  -8   3   30.48    1.81   3
   0  -8  -3   30.37    1.64   1
  -1  -8  -3 2518.59   64.63   4
  -1  -8  -3 2489.04   64.98   1
   1   8   3 2517.46   66.52   3
   1  -8   3 2495.85   66.67   3
   1   8   3 2564.85   63.29   2
   1  -8   3 2506.33   64.88   4
  -1   8  -3 2480.23   63.45   2
   2  -8   3  193.37    6.67   3
   2   8   3  197.49    6.30   3
   2  -8   3  199.17    6.40   4
  -2  -8  -3  202.34    6.48   1
  -2   8  -3  200.26    6.23   2
   2   8   3  202.44    6.26   2
   3  -8   3  419.13   12.00   4
  -3  -8  -3  402.79   12.20   1
   3  -8   3  409.69   12.48   3
   3   8   3  406.67   11.87   2
  -3   8  -3  414.45   11.69   2
  -4  -8  -3  165.58    6.17   1
   4  -8   3  160.37    6.01   3
   4   8   3  148.87    5.72   2
  -4  -9   3  168.81    6.12   4
   4   9  -3  159.71    6.02   2
   4  -9  -3  169.48    6.20   4
  -4   9   3  172.03    6.26   3
  -3  -9   3  104.64    4.19   4
  -3   9   3  106.07    4.31   3
   3   9  -3   99.70    4.05   2
   3  -9  -3   94.76    4.07   4
   2   9  -3   48.94    2.51   2
  -2  -9   3   53.11    2.62   4
  -2   9   3   50.84    2.66   3
   2  -9  -3   50.69    2.57   4
   1   9  -3    8.79    1.05   2
   1  -9  -3    7.86    1.03   4
   1   9  -3    8.44    1.01   3
   1  -9  -3    8.22    0.89   1
  -1  -9   3    9.82    1.12   4
  -1   9   3    8.72    1.12   3
   0   9   3 1155.06   31.75   3
   0   9  -3 1198.76   31.79   3
   0   9  -3 1160.62   30.23   2
   0  -9   3 1170.35   30.97   4
   0  -9  -3 1102.06   30.59   1
   0  -9  -3 1196.48   30.82   4
  -1  -9  -3  787.40   20.83   1
   1   9   3  764.54   21.38   3
   1  -9   3  758.87   20.94   4
   1   9   3  765.27   20.18   2
   1  -9   3  752.61   21.54   3
  -1   9  -3  767.49   20.41   2
  -1  -9  -3  778.27   20.71   4
  -2   9  -3  433.61   11.91   2
   2  -9   3  410.11   12.65   3
   2   9   3  421.60   11.87   2
  -2  -9  -3  409.18   12.14   1
   2  -9   3  423.69   12.23   4
  -3  -9  -3   80.71    3.68   1
   3   9   3   83.88    3.61   2
   3  -9   3   82.74    3.87   3
   3  -9   3   88.29    3.71   4
  -4  -9  -3   57.55    3.25   1
   4   9   3   55.98    3.04   2
  -4   9  -3   49.94    3.18   3
  -4  10   3   59.69    3.26   3
  -4 -10   3   55.27    3.12   4
   4 -10  -3   55.27    3.13   4
   4  10  -3   51.67    3.02   2
  -3  10   3  246.39    8.36   3
   3 -10  -3  235.38    8.05   4
  -3 -10   3  253.95    8.14   4
   3  10  -3  243.31    7.96   2
   2  10  -3  154.49    5.38   2
   2 -10  -3  154.50    5.48   4
  -2  10   3  147.56    5.63   3
  -2 -10   3  150.06    5.46   4
   1  10  -3   98.26    3.77   3
  -1  10   3  103.05    4.11   3
  -1 -10   3   99.36    3.95   4
   1  10  -3   92.74    3.71   2
   1 -10  -3   94.63    3.85   4
   0  10  -3  446.42   12.93   3
   0 -10  -3  436.02   12.46   4
   0 -10   3  416.61   12.53   4
   0  10   3  431.64   12.90   3
   0  10  -3  434.61   12.23   2
   1 -10   3    9.34    1.23   4
  -1 -10  -3    9.96    1.10   1
  -1 -10  -3    9.16    1.13   4
   1  10   3    8.71    1.17   3
  -1  10  -3    9.85    1.34   3
  -1  10  -3    9.42    1.11   2
   2 -10   3  484.73   13.49   4
  -2 -10  -3  468.54   13.36   1
  -2  10  -3  425.91   13.89   3
   2  10   3  465.24   12.98   2
  -2  10  -3  455.42   12.93   2
   3 -10   3   41.99    2.48   4
  -3 -10  -3   35.81    2.35   1
   3  10   3   39.23    2.33   2
  -3  10  -3   36.17    2.62   3
  -4 -10  -3   58.93    3.38   1
  -4 -11   3   79.36    3.90   4
  -3 -11   3  176.91    6.31   4
   3  11  -3  169.76    6.16   2
   3 -11  -3  164.82    6.25   4
  -3  11   3  168.24    6.46   3
   2 -11  -3  107.77    4.42   4
  -2 -11   3  110.93    4.45   4
   2  11  -3  101.48    4.28   2
  -2  11   3  109.55    4.61   3
  -1  11   3  247.09    8.31   3
  -1 -11   3  245.59    8.01   4
   1  11  -3  247.64    7.80   2
   1 -11  -3  253.82    8.06   4
   0  11  -3   27.97    1.87   2
   0 -11   3   27.22    1.92   4
   0 -11  -3   30.45    1.97   4
   0  11   3   30.74    2.12   3
   0  11  -3   28.99    2.07   3
   1  11   3  210.47    7.18   3
   1 -11   3  221.38    7.24   4
  -1 -11  -3  218.48    6.95   4
  -1  11  -3  211.91    6.82   2
  -1  11  -3  205.82    7.40   3
  -2  11  -3   17.52    1.87   3
   2 -11   3   20.36    1.73   4
   3  11   3  108.16    4.42   2
  -3  11  -3  105.90    4.91   3
   3 -11   3  105.21    4.54   4
  -3 -12   3   42.94    2.74   4
   3 -12  -3   39.78    2.73   4
  -3  12   3   41.50    2.78   3
   3  12  -3   40.44    2.65   2
  -2 -12   3    5.31    1.14   4
  -2  12   3    6.15    1.33   3
   2  12  -3    7.59    1.20   2
   2 -12  -3    6.53    1.23   4
   1 -12  -3   70.63    3.35   4
   1  12  -3   65.92    3.19   2
  -1  12   3   67.15    3.45   3
  -1 -12   3   64.57    3.29   4
   0 -12   3   68.33    3.36   4
   0 -12  -3   68.07    3.27   4
   0  12   3   70.39    3.46   3
   0  12  -3   71.63    3.21   2
   0  12  -3   72.88    3.44   3
  -1 -12  -3    5.34    1.04   4
   1 -12   3    3.40    1.02   4
   1  12   3    4.63    1.06   3
  -1  12  -3    5.13    1.19   3
   2 -12   3   57.77    3.11   4
  -2  12  -3   54.79    3.30   3
  -2 -13   3  203.87    7.45   4
   2 -13  -3  215.61    7.63   4
   2  13  -3  216.90    7.41   2
  -1  13   3   83.02    4.07   3
   1  13  -3   83.84    3.82   2
   1 -13  -3   86.75    3.99   4
  -1 -13   3   85.13    3.94   4
   0 -13   3   25.11    2.01   4
   0  13   3   24.76    2.00   3
   0 -13  -3   20.40    1.80   4
   0  13  -3   23.11    2.07   3
   1 -13   3   45.58    2.84   4
  -1  13  -3   44.95    2.89   3
   0  14   3  111.52    5.00   3
   0 -14  -3  109.08    4.76   4
   0  14  -3  118.00    5.05   3
   6   0  -4   45.02    2.86   1
  -6   0   4   42.73    2.72   4
  -5   0   4  371.80   11.16   4
   5   0  -4  359.17   11.14   1
   4   0  -4 1573.07   42.45   1
   4   0  -4 1679.65   41.02   2
  -4   0   4 1583.48   42.32   4
  -3   0   4  624.07   17.42   4
   3   0  -4  632.43   17.47   1
   3   0  -4  671.31   16.68   2
  -2   0   4 3514.16   93.25   4
   2   0  -4 3724.47   92.65   2
   2   0  -4 3705.10   96.34   1
  -2   0   4 3662.04   97.78   3
  -1   0   4 4704.59  126.13   3
  -1   0   4 4651.74  124.46   4
   1   0  -4 4786.40  125.82   1
   1   0  -4 4760.98  121.67   2
   0   0   4  322.74    8.76   4
   0   0  -4  334.95    8.75   2
   0   0   4  316.90    9.25   3
   0   0  -4  343.81    9.01   1
   1   0   4 4518.80  120.26   3
   1   0   4 4729.21  119.42   2
  -1   0  -4 4548.87  118.72   1
  -2   0  -4  915.50   24.93   1
   2   0   4  961.27   25.46   3
   2   0   4  948.10   24.32   2
   3   0   4 4562.31  114.87   2
   3   0   4 4587.47  120.25   3
  -3   0  -4 4605.04  117.87   1
   4   0   4   34.32    2.03   2
  -4   0  -4   34.45    2.15   1
   5   0   4  209.92    6.91   2
  -5   0  -4  191.80    7.15   1
   6  -1  -4  111.97    4.90   1
   6   1  -4  107.88    4.84   1
  -6  -1   4  112.22    4.84   4
   5   1  -4    5.20    0.86   2
   5   1  -4    4.73    1.02   1
   5  -1  -4    5.06    1.06   1
  -5  -1   4    2.74    0.95   4
  -5   1   4    4.14    1.02   4
   4   1  -4 1306.78   34.99   1
   4   1  -4 1316.56   33.72   2
  -4   1   4 1346.23   34.92   4
  -4  -1   4 1323.84   34.87   4
   4  -1  -4 1290.45   34.96   1
   3   1  -4 1722.90   41.44   2
   3  -1  -4 1474.80   42.67   1
  -3   1   4 1770.97   43.20   3
  -3   1   4 1494.28   42.56   4
   3  -1  -4 1777.89   41.26   2
   3   1  -4 1683.58   42.73   1
  -3  -1   4 1531.26   42.57   4
   2  -1  -4 1282.92   32.50   2
  -2  -1   4 1305.42   33.67   4
  -2  -1   4 1351.34   34.10   3
   2  -1  -4 1267.33   33.74   1
  -2   1   4 1297.48   33.66   4
  -2   1   4 1336.53   34.23   3
   2   1  -4 1249.53   32.69   2
   2   1  -4 1259.53   33.66   1
  -1   1   4  941.13   25.08   3
   1   1  -4  922.83   24.52   1
  -1   1   4  948.80   24.47   4
  -1  -1   4  961.65   25.04   3
   1  -1  -4  914.49   24.61   1
   1   1  -4  927.87   23.92   2
   1  -1  -4  949.10   23.75   2
  -1  -1   4  978.00   24.56   4
   0  -1   4 5293.18  132.11   4
   0   1   4 5002.25  135.16   3
   0   1  -4 4880.18  128.98   2
   0  -1   4 5076.62  134.43   3
   0  -1  -4 5023.31  129.24   2
   0   1   4 5227.08  131.55   4
   0   1  -4 4953.54  132.36   1
   0  -1  -4 5101.39  133.09   1
  -1  -1  -4 2610.26   67.05   1
  -1   1  -4 2672.32   68.39   1
   1  -1   4 2622.18   67.63   4
   1   1   4 2556.99   65.31   2
   1  -1   4 2568.44   68.57   3
   1   1   4 2616.94   68.57   3
   2   1   4 1913.11   50.63   3
   2  -1   4 1951.47   50.72   3
   2   1   4 1868.78   48.33   2
  -2   1  -4 1908.98   49.53   1
  -2  -1  -4 1918.90   49.69   1
   2  -1   4 1912.22   48.37   2
   3  -1   4   84.34    3.24   2
  -3  -1  -4   90.97    3.48   1
   3   1   4   86.62    3.25   3
   3  -1   4   81.46    3.26   3
   3   1   4   82.47    3.21   2
  -3   1  -4   83.26    3.31   1
  -4   1  -4  380.61   11.47   1
   4   1   4  380.40   11.09   2
  -4  -1  -4  377.37   11.60   1
   4  -1   4  383.59   11.09   2
   4  -1   4  394.41   11.34   3
   5  -1   4   43.18    2.57   2
   5   1   4   44.54    2.57   2
  -5   1  -4   45.03    2.77   1
  -5  -1  -4   49.57    2.92   1
   6   2  -4  170.02    6.48   1
  -6   2   4  161.09    6.32   4
  -6  -2   4  166.60    6.40   4
   6  -2  -4  175.41    6.53   1
   5   2  -4   11.84    1.22   2
  -5  -2   4   14.70    1.60   4
   5   2  -4   15.47    1.52   1
   5  -2  -4   13.44    1.46   1
  -5   2   4   13.56    1.53   4
  -4  -2   4  548.23   15.32   4
  -4   2   4  555.17   15.33   4
   4   2  -4  522.38   15.20   1
   4   2  -4  542.96   14.60   2
   4  -2  -4  536.27   15.26   1
   3  -2  -4  874.78   23.46   1
  -3   2   4  900.78   23.55   3
  -3   2   4  872.97   23.44   4
   3   2  -4  875.82   22.67   2
   3   2  -4  858.81   23.37   1
   2   2  -4   10.40    0.90   1
   2  -2  -4   11.51    0.98   1
  -2  -2   4   14.34    1.10   4
   2   2  -4   10.36    0.86   2
   2  -2  -4   12.36    0.59   2
  -2   2   4   13.24    0.89   3
  -2   2   4   13.74    1.03   4
  -1  -2   4  665.41   17.27   4
   1   2  -4  650.85   16.83   2
   1  -2  -4  641.82   16.45   2
   1  -2  -4  634.59   17.10   4
   1   2  -4  655.52   17.11   1
   1  -2  -4  636.23   17.29   1
  -1   2   4  669.16   17.62   3
  -1  -2   4  659.63   17.48   3
   0  -2  -4  196.51    5.79   1
   0  -2   4  193.85    5.56   4
   0   2  -4  205.53    5.53   1
   0  -2   4  206.45    5.92   3
   0   2   4  195.19    5.88   3
   0  -2  -4  203.78    5.45   4
   0   2  -4  194.34    5.61   2
   0   2   4  210.34    5.40   2
   1  -2   4 1099.68   28.04   4
  -1   2  -4 1067.54   28.27   1
   1   2   4 1114.24   29.17   3
   1  -2   4 1103.53   29.22   3
  -1   2  -4 1077.24   27.87   2
  -1  -2  -4 1063.88   28.57   1
   1   2   4 1107.49   27.73   2
   2   2   4 1114.05   29.76   3
   2  -2   4 1114.02   28.51   2
  -2   2  -4 1113.84   29.05   1
   2   2   4 1096.58   28.48   2
   2  -2   4 1071.91   29.80   3
   2  -2   4 1151.41   28.60   4
  -2  -2  -4 1098.96   29.34   1
   3  -2   4  188.35    6.20   3
  -3   2  -4  177.49    6.06   1
   3  -2   4  214.22    6.12   2
   3   2   4  197.88    6.13   3
  -3  -2  -4  193.56    6.39   1
   3   2   4  194.70    6.10   2
  -4   2  -4  440.30   12.80   1
   4   2   4  437.29   12.52   2
   4  -2   4  460.20   12.85   3
  -4  -2  -4  421.46   12.98   1
   4  -2   4  426.19   12.40   2
  -5   2  -4   60.81    3.33   1
   5  -2   4   69.18    3.26   2
  -5  -2  -4   66.84    3.55   1
   5   2   4   69.61    3.34   2
   6   3  -4   65.95    3.57   1
   6  -3  -4   65.40    3.55   1
   6   3  -4   65.73    3.16   2
  -6  -3   4   64.86    3.55   4
  -6   3   4   64.89    3.54   4
   5  -3  -4  529.54   15.86   1
  -5   3   4  562.74   15.97   4
  -5  -3   4  546.48   15.89   4
   5   3  -4  554.01   15.21   2
   5   3  -4  545.45   15.90   1
  -4   3   4  734.00   19.88   4
   4   3  -4  712.58   19.11   2
   4  -3  -4  711.01   19.83   1
   4   3  -4  716.54   19.80   1
  -4  -3   4  720.41   19.88   4
   3  -3  -4  670.21   18.01   1
   3   3  -4  658.85   17.93   1
   3   3  -4  641.04   17.40   2
  -3  -3   4  669.50   18.11   4
  -3   3   4  665.29   18.06   3
  -2  -3   4 3889.39  104.19   4
  -2   3   4 4233.87  109.15   3
   2   3  -4 4042.35  105.00   1
  -2  -3   4 4187.98  108.07   3
   2  -3  -4 4028.52  104.08   4
   2  -3  -4 4190.69  108.08   1
   2   3  -4 3965.35  102.92   2
   1  -3  -4  761.95   19.82   4
   1  -3  -4  755.22   20.00   1
   1   3  -4  759.13   19.51   2
  -1  -3   4  759.79   19.97   4
  -1   3   4  770.64   20.42   3
   1   3  -4  732.72   19.66   1
  -1  -3   4  747.43   20.19   3
   0   3   4 1117.11   28.29   2
   0  -3   4 1117.79   29.06   4
   0  -3  -4 1104.66   29.34   1
   0   3  -4 1193.71   28.99   1
   0   3  -4 1080.69   28.56   2
   0  -3  -4 1133.36   28.93   4
   0   3   4 1127.05   29.99   3
   0  -3   4 1115.77   29.94   3
   1  -3   4 2031.25   56.17   3
   1  -3   4 2209.84   54.49   4
  -1  -3  -4 2175.33   54.82   4
   1   3   4 2156.36   53.48   2
   1   3   4 2133.99   56.14   3
  -1  -3  -4 2045.93   54.99   1
  -1   3  -4 2129.16   53.66   2
  -1   3  -4 2144.88   54.61   1
   2   3   4  294.43    8.38   3
   2  -3   4  302.47    7.89   4
  -2   3  -4  289.35    8.21   2
   2  -3   4  284.40    8.50   3
  -2  -3  -4  245.27    8.30   1
   2   3   4  295.71    8.10   2
  -2   3  -4  287.56    8.06   1
   3  -3   4 2643.06   71.04   3
  -3   3  -4 2674.27   69.41   1
   3   3   4 2749.92   70.86   3
   3  -3   4 2719.98   67.90   2
   3   3   4 2652.38   67.92   2
  -3  -3  -4 2670.39   69.84   1
   4  -3   4  282.74    8.63   3
   4  -3   4  269.58    8.35   2
   4   3   4  275.82    8.49   2
  -4  -3  -4  270.88    8.90   1
  -4   3  -4  269.68    8.52   1
  -5  -3  -4   85.24    4.22   1
   5   3   4   84.20    3.87   2
   5  -3   4   83.91    3.73   2
  -6   4   4   40.10    2.75   4
   6  -4  -4   46.70    2.87   1
  -6  -4   4   36.93    2.77   4
   5  -4  -4  116.11    4.62   1
  -5  -4   4  118.00    4.82   4
   5   4  -4  111.39    4.28   2
  -5   4   4  115.91    4.72   4
   5   4  -4  111.48    4.59   1
  -4   4   4  583.64   16.57   4
   4   4  -4  587.24   15.96   2
   4  -4  -4  593.50   16.52   1
  -4  -4   4  578.42   16.58   4
   4   4  -4  586.91   16.46   1
   3  -4  -4  466.12   13.11   1
   3   4  -4  454.62   12.98   1
   3  -4  -4  467.44   13.15   4
  -3  -4   4  485.78   13.39   4
   3   4  -4  464.15   12.78   2
  -3   4   4  469.20   13.18   3
   2  -4  -4 1222.46   32.20   1
  -2  -4   4 1232.14   32.29   4
  -2  -4   4 1227.87   32.33   3
   2  -4  -4 1203.76   32.06   4
   2   4  -4 1214.43   31.42   2
  -2   4   4 1242.82   32.85   3
   2   4  -4 1245.39   31.98   1
   1   4  -4  716.81   18.68   2
   1  -4  -4  711.90   18.92   4
  -1  -4   4  714.85   19.26   3
   1   4  -4  720.05   18.69   1
   1  -4  -4  719.37   19.10   1
  -1   4   4  736.23   19.56   3
  -1  -4   4  700.76   19.04   4
   0   4   4 1269.56   34.18   3
   0   4  -4 1340.12   32.98   1
   0  -4   4 1272.18   33.18   4
   0  -4  -4 1281.17   33.44   1
   0   4   4 1287.54   32.23   2
   0  -4   4 1242.17   34.09   3
   0  -4  -4 1285.37   33.02   4
   0   4  -4 1275.18   32.65   2
  -1  -4  -4   34.14    1.62   1
   1  -4   4   28.17    1.59   3
   1  -4   4   27.30    1.34   4
  -1  -4  -4   29.23    1.13   4
  -1   4  -4   28.85    1.12   1
   1   4   4   27.38    1.49   3
   1   4   4   23.22    1.24   2
  -1   4  -4   29.10    1.47   2
  -2   4  -4  618.39   16.49   2
  -2   4  -4  603.33   16.40   1
  -2  -4  -4  605.02   16.96   1
   2  -4   4  619.32   17.23   3
   2   4   4  596.66   16.33   2
   2  -4   4  651.71   16.47   4
   2   4   4  628.36   17.03   3
  -3  -4  -4   88.52    3.74   1
   3   4   4   93.31    3.52   2
   3  -4   4   91.34    3.64   3
  -3   4  -4   91.36    3.59   2
   3   4   4   94.01    3.45   3
   4  -4   4  113.72    4.36   3
  -4  -4  -4  104.74    4.55   1
   4   4   4  106.21    4.26   2
  -4   4  -4  110.10    4.31   2
  -5   4  -4   84.10    3.90   2
   5   4   4   75.75    3.74   2
  -5  -4  -4   85.24    4.23   1
   5   5  -4    6.51    1.06   2
  -5   5   4    9.03    1.37   4
   5   5  -4    7.85    1.26   1
   5  -5  -4    8.06    1.24   1
  -5  -5   4    5.92    1.30   4
  -4  -5   4   66.35    3.27   4
  -4   5   4   63.61    3.08   4
   4  -5  -4   65.57    3.04   1
  -4   5   4   63.45    2.85   3
   4   5  -4   67.56    2.95   2
   4   5  -4   68.44    3.05   1
   3  -5  -4  551.13   15.29   4
   3   5  -4  559.32   14.97   2
   3   5  -4  497.74   15.03   1
  -3  -5   4  562.76   15.51   4
  -3   5   4  565.31   15.49   3
   3  -5  -4  561.08   15.27   1
   2  -5  -4  825.16   21.32   1
  -2   5   4  802.64   21.78   3
   2   5  -4  824.55   21.04   1
   2  -5  -4  817.49   21.31   4
   2   5  -4  707.00   20.75   2
  -2  -5   4  799.87   21.44   4
  -1  -5   4  700.73   18.48   3
  -1   5   4  694.54   18.79   3
   1   5  -4  672.89   17.93   2
   1   5  -4  691.83   17.82   1
  -1  -5   4  677.41   18.28   4
   1  -5  -4  679.78   18.17   4
   1  -5  -4  660.54   18.27   1
   0  -5   4  525.15   14.15   4
   0   5  -4  515.27   13.94   2
   0  -5   4  525.12   14.52   3
   0   5   4  529.49   13.48   2
   0   5   4  534.70   14.63   3
   0  -5  -4  513.39   14.25   1
   0  -5  -4  525.21   13.97   4
   1   5   4  324.40    8.84   2
   1  -5   4  318.67    9.51   3
   1  -5   4  335.14    9.12   4
  -1  -5  -4  328.17    9.38   1
  -1  -5  -4  326.33    8.82   4
  -1   5  -4  317.13    9.07   2
   1   5   4  328.77    9.44   3
   2  -5   4   36.76    1.77   4
   2   5   4   32.69    1.73   2
   2   5   4   33.45    1.79   3
  -2   5  -4   34.71    1.82   2
   2  -5   4   31.02    1.95   3
  -2  -5  -4   33.00    1.94   1
   3   5   4   74.00    3.12   2
   3  -5   4   81.82    3.39   3
  -3  -5  -4   75.60    3.41   1
  -3   5  -4   76.56    3.17   2
  -4   5  -4   99.97    4.04   2
   4  -5   4   99.71    4.10   3
  -4  -5  -4  106.06    4.45   1
   4   5   4   89.86    3.93   2
   5   5   4   77.79    3.86   2
  -5   5  -4   85.91    3.90   2
  -5   6   4   62.66    3.32   4
   5   6  -4   59.21    3.06   2
  -5  -6   4   71.94    3.56   4
   5  -6  -4   59.62    3.12   1
  -5  -6   4   60.88    3.29   1
  -4   6   4   76.01    3.28   3
   4   6  -4   78.26    3.39   1
   4  -6  -4   75.96    3.48   4
   4   6  -4   78.29    3.34   2
  -4  -6   4   80.64    3.64   4
   4  -6  -4   84.39    3.51   1
   3   6  -4   52.85    2.55   2
   3  -6  -4   62.20    2.65   1
   3  -6  -4   56.18    2.70   4
   3   6  -4   57.28    2.54   1
  -3  -6   4   58.32    2.84   4
  -3   6   4   61.28    2.71   3
   2  -6  -4 1123.60   30.31   4
  -2   6   4 1140.33   31.12   3
   2   6  -4 1197.08   30.06   1
  -2  -6   4 1126.63   30.43   4
   2  -6  -4 1148.73   30.34   1
   2   6  -4 1163.01   29.80   2
   1   6  -4  242.51    7.50   2
  -1   6   4  237.05    7.83   3
   1  -6  -4  271.63    7.63   1
  -1  -6   4  276.67    7.62   3
  -1  -6   4  257.61    7.66   4
   1  -6  -4  273.14    7.60   4
   0  -6  -4 2602.11   66.18   4
   0   6   4 2528.92   64.53   2
   0  -6   4 2583.52   66.36   4
   0   6  -4 2595.00   65.12   2
   0   6   4 2623.18   68.25   3
   0  -6   4 2571.93   68.11   3
   0  -6  -4 2568.61   66.62   1
  -1   6  -4  962.73   25.69   2
  -1  -6  -4 1007.98   25.87   4
   1  -6   4  982.85   26.14   4
  -1  -6  -4  997.66   26.44   1
   1   6   4  999.31   26.91   3
   1   6   4 1015.42   25.49   2
   1  -6   4  983.62   27.00   3
   2  -6   4 1225.24   33.69   4
   2   6   4 1164.19   34.53   3
   2   6   4 1361.87   33.24   2
  -2  -6  -4 1313.71   34.26   1
  -2   6  -4 1350.26   33.36   2
   2  -6   4 1328.25   35.00   3
   3  -6   4  369.71   11.50   3
  -3  -6  -4  388.30   11.53   1
  -3   6  -4  388.24   11.06   2
   3   6   4  385.70   11.06   2
   4   6   4  110.55    4.50   2
  -4  -6  -4  115.49    4.89   1
  -4   6  -4  118.99    4.53   2
   4  -6   4  114.02    4.65   3
  -5  -7   4  150.62    5.84   1
  -5   7   4  142.19    5.78   4
  -5  -7   4  147.20    5.82   4
   5   7  -4  141.40    5.49   2
   5  -7  -4  150.24    5.58   1
   4  -7  -4   40.90    2.47   4
   4  -7  -4   47.17    2.52   1
  -4  -7   4   50.08    2.64   1
  -4  -7   4   46.42    2.72   4
   4   7  -4   42.43    2.43   2
  -4   7   4   48.89    2.53   3
  -3   7   4   84.14    3.63   3
   3  -7  -4   92.48    3.74   4
  -3  -7   4   89.23    3.80   4
   3  -7  -4   96.17    3.57   1
   3   7  -4   93.79    3.67   2
  -2   7   4  903.50   24.91   3
   2  -7  -4  920.23   24.19   1
  -2  -7   4  903.17   24.35   4
   2   7  -4  901.53   23.82   2
   2  -7  -4  896.83   24.26   4
  -1   7   4  120.96    4.35   3
   1  -7  -4  118.28    4.06   1
  -1  -7   4  121.31    4.04   3
   1  -7  -4  121.17    4.13   4
  -1  -7   4  121.95    4.21   4
   0  -7  -4  164.96    5.09   4
   0  -7  -4  168.57    5.22   1
   0   7  -4  170.87    5.25   2
   0  -7   4  149.56    5.27   3
   1   7   4  445.40   13.00   3
   1  -7   4  440.79   13.11   3
   1   7   4  463.34   12.22   2
  -1  -7  -4  462.02   12.41   4
  -1   7  -4  456.76   12.53   2
  -1  -7  -4  460.29   12.84   1
   1  -7   4  452.14   12.68   4
   2  -7   4  120.70    4.25   4
   2  -7   4  121.31    4.57   3
  -2  -7  -4  123.63    4.48   1
   2   7   4  117.78    4.17   2
   2   7   4  124.01    4.31   3
  -2   7  -4  122.08    4.30   2
   3   7   4  724.39   19.65   2
  -3   7  -4  729.10   19.64   2
  -3  -7  -4  728.24   20.34   1
   3  -7   4  722.59   20.66   3
  -4   7  -4    5.27    1.08   2
   4   7   4    8.43    1.22   2
  -4  -7  -4    6.60    1.33   1
   4  -7   4    5.72    1.21   3
  -5  -8   4   59.71    3.29   4
   5   8  -4   53.44    3.02   2
  -4  -8   4    0.58    0.88   4
   4   8  -4    0.45    0.63   2
   4  -8  -4    0.28    0.72   4
  -4   8   4    0.59    0.71   3
  -3   8   4  156.39    5.63   3
   3  -8  -4  161.66    5.33   1
  -3  -8   4  156.13    5.59   4
   3   8  -4  153.57    5.46   2
   3  -8  -4  156.42    5.55   4
   2  -8  -4  119.91    4.13   1
   2  -8  -4  114.64    4.29   4
  -2   8   4  121.82    4.50   3
   2   8  -4  120.12    4.32   2
  -2  -8   4  109.83    4.31   4
  -1   8   4   42.39    2.24   3
   1  -8  -4   40.29    1.97   1
  -1  -8   4   42.31    2.04   3
   1  -8  -4   37.42    2.00   4
   1   8  -4   38.59    2.11   2
  -1  -8   4   43.81    2.21   4
   0   8   4  191.14    6.37   3
   0   8  -4  197.33    6.14   2
   0  -8   4  196.83    6.31   3
   0  -8  -4  200.30    6.10   1
   0  -8   4  192.22    6.19   4
   0  -8  -4  191.72    6.02   4
  -1   8  -4  252.67    7.69   2
   1  -8   4  252.61    7.81   4
  -1  -8  -4  261.48    7.89   1
   1   8   4  262.01    8.05   3
  -1  -8  -4  261.59    7.58   4
   1   8   4  256.91    7.39   2
   1  -8   4  254.63    8.11   3
   2  -8   4    6.76    0.98   4
  -2   8  -4    2.82    0.80   2
  -2  -8  -4    4.88    0.93   1
   2   8   4    2.71    0.77   3
   2   8   4    3.31    0.73   2
   2  -8   4    1.38    0.77   3
  -3   8  -4   79.87    3.38   2
  -3  -8  -4   78.80    3.60   1
   3  -8   4   76.10    3.58   3
   3   8   4   75.92    3.33   2
   4   8   4   28.31    2.12   2
  -4  -8  -4   34.28    2.43   1
   4  -8   4   31.89    2.41   3
   4  -9  -4  174.24    6.35   4
  -4   9   4  170.23    6.29   3
  -4  -9   4  172.04    6.29   4
   4   9  -4  165.78    6.15   2
   3  -9  -4  213.37    7.28   4
   3   9  -4  218.55    7.24   2
  -3   9   4  223.47    7.51   3
  -3  -9   4  223.90    7.42   4
   2   9  -4  198.97    6.57   2
  -2  -9   4  202.29    6.69   4
  -2   9   4  203.27    6.88   3
   2  -9  -4  203.54    6.32   1
   2  -9  -4  196.01    6.60   4
  -1   9   4  327.12   10.22   3
   1   9  -4  343.52    9.99   3
   1   9  -4  335.18    9.78   2
  -1  -9   4  325.94    9.95   4
   1  -9  -4  325.58    9.82   4
   1  -9  -4  338.63    9.67   1
   0  -9  -4  206.85    6.47   4
   0  -9   4  198.73    6.62   4
   0  -9   4  198.04    6.68   3
   0   9  -4  212.73    6.57   2
   0  -9  -4  219.75    6.50   1
   0   9   4  198.71    6.78   3
  -1   9  -4  385.27   11.17   2
  -1  -9  -4  400.09   11.17   4
  -1  -9  -4  394.85   11.38   1
   1  -9   4  392.31   11.82   3
   1   9   4  392.05   11.70   3
   1  -9   4  386.89   11.42   4
  -2  -9  -4  694.15   19.63   1
   2   9   4  708.89   18.99   2
   2  -9   4  715.92   19.50   4
   2  -9   4  695.04   20.18   3
  -2   9  -4  712.05   19.14   2
   3   9   4   55.96    2.85   2
   3  -9   4   57.80    3.13   3
  -3   9  -4   59.60    2.85   2
   3  -9   4   59.43    2.92   4
  -3  -9  -4   59.00    3.07   1
  -4  -9  -4  214.96    7.60   1
   4  -9   4  196.84    7.44   3
   4   9   4  202.54    7.16   2
   4 -10  -4  146.50    5.82   4
  -4  10   4  141.22    5.79   3
   4  10  -4  146.16    5.68   2
  -4 -10   4  156.02    5.90   4
   3  10  -4    6.58    1.17   2
  -3  10   4    5.58    1.18   3
   3 -10  -4    5.19    1.10   4
  -3 -10   4    6.69    1.20   4
  -2 -10   4  522.14   14.99   4
   2 -10  -4  514.44   14.90   4
   2  10  -4  509.67   14.66   2
  -2  10   4  520.00   15.37   3
  -1 -10   4   69.81    3.19   4
  -1  10   4   72.08    3.36   3
   1  10  -4   67.16    3.09   2
   1 -10  -4   69.84    3.15   4
   1  10  -4   73.15    3.12   3
   0  10  -4  105.29    4.03   2
   0  10   4  106.50    4.25   3
   0 -10   4  105.54    4.15   4
   0 -10  -4  102.05    3.85   1
   0 -10  -4  106.73    3.99   4
   0  10  -4  102.60    4.21   3
  -1  10  -4  184.16    6.06   2
   1 -10   4  175.37    6.17   4
   1  10   4  182.00    6.33   3
  -1 -10  -4  191.68    6.12   1
   1 -10   4  176.08    6.37   3
  -2 -10  -4    7.84    1.16   1
  -2  10  -4    6.90    1.07   2
   2 -10   4    5.23    1.15   3
   2 -10   4    8.10    1.20   4
   3  10   4   79.80    3.61   2
   3 -10   4   77.28    3.92   3
  -3 -10  -4   82.01    3.78   1
   3 -10   4   84.67    3.74   4
  -3 -11   4  194.92    7.00   4
   3 -11  -4  194.68    6.98   4
   3  11  -4  189.07    6.86   2
  -3  11   4  197.33    7.20   3
  -2  11   4  300.35   10.06   3
   2 -11  -4  316.83    9.86   4
   2  11  -4  308.79    9.62   2
  -2 -11   4  312.98    9.85   4
   1 -11  -4  263.49    8.44   4
  -1  11   4  262.15    8.80   3
  -1 -11   4  264.01    8.53   4
   1  11  -4  268.65    8.34   2
   0  11   4  224.73    7.74   3
   0  11  -4  234.69    7.76   3
   0 -11   4  217.83    7.52   4
   0  11  -4  237.28    7.41   2
   0 -11  -4  230.33    7.39   4
   1 -11   4  381.24   11.52   4
  -1  11  -4  371.57   11.13   2
   1  11   4  385.66   11.74   3
   2 -11   4   75.89    3.56   4
  -2  11  -4   74.60    3.85   3
   3 -11   4   94.61    4.19   4
  -3 -11  -4   91.28    4.21   1
  -3 -12   4  267.67    9.13   4
  -2  12   4    8.58    1.41   3
   2 -12  -4   10.40    1.42   4
   2  12  -4    9.11    1.36   2
  -2 -12   4   10.34    1.46   4
   1  12  -4  340.07   10.16   2
  -1  12   4  331.61   10.75   3
   1 -12  -4  315.91   10.20   4
  -1 -12   4  322.53   10.34   4
   0  12   4   35.17    2.36   3
   0 -12   4   31.49    2.17   4
   0  12  -4   30.51    2.11   2
   0  12  -4   37.93    2.46   3
   0 -12  -4   31.79    2.13   4
   1  12   4  267.33    8.85   3
  -1  12  -4  257.06    8.32   2
   1 -12   4  270.98    8.70   4
  -1  12  -4  259.50    9.02   3
  -2  12  -4  197.97    7.75   3
   2 -12   4  224.30    7.48   4
   2  13  -4  512.89   15.11   2
   1  13  -4  148.00    5.41   2
   1 -13  -4  139.17    5.44   4
  -1 -13   4  129.49    5.43   4
  -1  13   4  130.94    5.59   3
   0  13  -4  381.73   11.17   2
   0 -13   4  355.91   11.46   4
   0  13  -4  367.53   11.61   3
   0 -13  -4  373.58   11.36   4
   0  13   4  351.96   11.67   3
  -1  13  -4  123.45    5.37   3
   1 -13   4  122.71    5.12   4
   6   0  -5    0.75    0.76   1
  -6   0   5   -0.82    0.82   4
  -5   0   5   -0.18    0.70   4
   5   0  -5    0.16    0.60   1
  -4   0   5   -0.87    0.65   4
   4   0  -5    0.33    0.64   1
  -3   0   5   -0.60    0.51   4
   3   0  -5    0.99    0.40   2
   3   0  -5   -0.15    0.46   1
  -2   0   5   -0.24    0.43   4
   2   0  -5    0.30    0.41   1
   2   0  -5   -0.18    0.26   2
  -2   0   5   -0.24    0.36   3
  -1   0   5   -0.69    0.36   4
   1   0  -5   -0.57    0.32   1
   1   0  -5   -0.60    0.26   2
  -1   0   5   -0.42    0.41   3
   0   0   5   -1.29    0.45   3
   0   0  -5   -0.07    0.39   2
   0   0   5    0.17    0.36   4
   1   0   5    0.21    0.37   2
  -1   0  -5    0.01    0.38   1
   1   0   5    0.07    0.48   3
   2   0   5    0.60    0.51   2
  -2   0  -5    1.07    0.58   1
   2   0   5   -0.08    0.59   3
  -3   0  -5   -1.13    0.58   1
   3   0   5    0.44    0.59   2
   3   0   5    0.77    0.72   3
   4   0   5    0.35    0.56   2
  -4   0  -5   -0.41    0.63   1
   5   0   5    0.34    0.74   2
  -5   0  -5   -0.11    0.74   1
   6  -1  -5   58.02    3.31   1
  -6  -1   5   54.08    3.25   4
   6   1  -5   54.50    3.22   1
  -5  -1   5  150.31    5.63   4
   5   1  -5  145.62    5.54   1
   5  -1  -5  156.31    5.68   1
  -5   1   5  149.41    5.63   4
  -4  -1   5  210.83    6.86   4
   4  -1  -5  200.29    6.76   1
   4   1  -5  211.76    6.79   1
   4   1  -5  218.88    6.26   2
  -4   1   5  205.50    6.83   4
   3   1  -5  160.50    4.78   2
  -3   1   5  158.23    5.27   4
   3   1  -5  152.89    5.15   1
   3  -1  -5  166.81    4.60   2
   3  -1  -5  161.07    5.26   1
  -3   1   5  162.12    4.85   3
   2   1  -5 2061.16   52.98   1
  -2   1   5 2049.30   53.96   3
  -2  -1   5 2040.81   52.87   4
  -2   1   5 2039.40   52.86   4
   2  -1  -5 2062.66   53.07   1
  -2  -1   5 2111.27   53.89   3
   2  -1  -5 2016.37   51.27   2
   2   1  -5 2016.03   51.48   2
   1  -1  -5  651.89   16.11   2
   1  -1  -5  637.34   16.84   1
   1   1  -5  641.65   16.30   2
  -1  -1   5  633.96   17.09   3
  -1   1   5  618.80   16.64   4
  -1  -1   5  618.95   16.70   4
   1   1  -5  635.43   16.72   1
  -1   1   5  606.71   17.10   3
   0   1  -5  162.74    4.85   2
   0   1   5  169.10    5.19   3
   0  -1   5  173.18    5.22   3
   0  -1   5  167.26    4.75   4
   0  -1  -5  169.37    4.77   2
   0   1   5  171.62    4.66   4
   0   1  -5  164.34    4.87   1
   1  -1   5   53.47    2.27   3
  -1  -1  -5   51.90    2.16   1
  -1   1  -5   50.52    2.11   2
   1   1   5   54.01    2.29   3
   1   1   5   54.81    2.04   2
  -1   1  -5   53.58    2.07   1
   1  -1   5   56.42    1.65   4
   2   1   5 1391.72   36.17   2
  -2  -1  -5 1427.45   37.19   1
   2  -1   5 1367.53   37.94   3
  -2   1  -5 1443.43   37.05   1
   2   1   5 1433.16   37.93   3
   2  -1   5 1434.23   36.23   2
  -3   1  -5  887.19   24.23   1
   3   1   5  912.10   24.64   3
   3   1   5  868.14   23.62   2
   3  -1   5  901.60   23.69   2
  -3  -1  -5  898.25   24.40   1
   3  -1   5  922.38   24.73   3
   4   1   5  197.39    6.60   2
  -4   1  -5  196.28    6.79   1
   4  -1   5  205.94    6.71   3
   4  -1   5  206.22    6.64   2
  -4  -1  -5  200.48    6.96   1
   5  -1   5  186.75    6.69   2
  -5  -1  -5  197.95    7.21   1
   5   1   5  190.69    6.75   2
  -5   1  -5  192.11    7.00   1
   6   2  -5  117.86    5.07   1
  -6   2   5  116.45    5.02   4
  -6  -2   5  116.75    5.09   4
   6  -2  -5  109.95    4.95   1
  -5  -2   5  422.43   12.75   4
   5  -2  -5  416.24   12.69   1
   5   2  -5  447.39   12.01   2
   5   2  -5  407.92   12.59   1
  -5   2   5  414.58   12.68   4
   4   2  -5  266.03    8.35   1
  -4  -2   5  265.70    8.45   4
   4   2  -5  270.71    7.85   2
   4  -2  -5  269.72    8.43   1
  -4   2   5  278.44    8.53   4
   3   2  -5 1257.14   32.36   2
  -3   2   5 1257.14   33.37   4
   3   2  -5 1232.69   33.31   1
  -3  -2   5 1275.20   33.44   4
   3  -2  -5 1259.36   33.43   1
  -3   2   5 1315.34   33.76   3
  -2   2   5  138.97    4.47   3
  -2  -2   5  139.55    4.66   4
   2   2  -5  151.87    4.37   2
  -2   2   5  138.18    4.56   4
   2  -2  -5  140.51    4.61   1
  -2  -2   5  140.47    4.25   3
   2   2  -5  144.44    4.47   1
   2  -2  -5  153.04    3.88   2
  -1   2   5 1900.66   48.56   4
   1   2  -5 1863.33   48.65   1
  -1  -2   5 1877.40   49.81   3
   1   2  -5 1895.22   47.62   2
  -1   2   5 1877.71   49.91   3
   1  -2  -5 1872.79   48.90   1
  -1  -2   5 1931.59   48.73   4
   1  -2  -5 1901.14   47.80   2
   0  -2  -5  295.94    8.71   1
   0   2   5  337.08    8.32   4
   0  -2   5  311.10    8.42   4
   0   2   5  324.86    8.24   2
   0   2   5  312.32    8.91   3
   0  -2   5  319.49    8.93   3
   0   2  -5  290.17    8.43   2
   0   2  -5  289.48    8.39   1
  -1   2  -5 1034.43   26.50   1
  -1  -2  -5 1022.30   26.81   1
   1   2   5 1022.21   27.35   3
   1  -2   5 1009.30   27.40   3
  -1   2  -5  994.32   26.11   2
   1  -2   5 1019.13   26.14   4
   1   2   5 1003.16   25.93   2
   2   2   5 1422.33   36.54   2
  -2  -2  -5 1406.69   37.59   1
   2  -2   5 1454.92   38.41   3
  -2   2  -5 1418.19   36.73   2
   2   2   5 1460.66   38.33   3
  -2   2  -5 1424.43   37.33   1
   3  -2   5  685.42   18.47   2
   3   2   5  706.30   19.15   3
   3   2   5  665.56   18.40   2
  -3   2  -5  678.30   18.78   1
  -3  -2  -5  692.36   19.14   1
   3  -2   5  695.25   19.26   3
   4   2   5  153.74    5.40   2
   4  -2   5  148.55    5.30   2
  -4   2  -5  148.32    5.41   1
  -4  -2  -5  151.24    5.72   1
   4  -2   5  154.52    5.43   3
   5   2   5  198.74    7.05   2
  -5  -2  -5  212.48    7.64   1
   5  -2   5  199.22    6.99   2
  -6   3   5   19.29    2.02   4
  -6  -3   5   18.93    2.06   4
   5   3  -5   33.88    1.99   2
  -5   3   5   36.27    2.40   4
   5  -3  -5   35.54    2.27   1
   5   3  -5   34.52    2.25   1
  -5  -3   5   34.85    2.39   4
  -4  -3   5  411.21   12.37   4
   4  -3  -5  426.82   12.36   1
   4   3  -5  408.77   12.18   1
  -4   3   5  428.99   12.40   4
   4   3  -5  429.48   11.76   2
  -3   3   5  265.67    7.57   3
   3   3  -5  241.51    7.52   1
  -3   3   5  256.68    7.78   4
   3  -3  -5  247.58    7.66   1
   3   3  -5  257.67    7.36   2
   2   3  -5  890.00   23.59   1
  -2  -3   5  896.20   23.85   4
  -2  -3   5  890.15   23.78   3
   2  -3  -5  879.54   23.79   1
   2   3  -5  871.78   23.09   2
  -2   3   5  918.55   23.77   4
  -2   3   5  915.99   24.20   3
   1   3  -5 1693.45   42.70   2
   1  -3  -5 1692.56   42.52   2
  -1   3   5 1693.59   44.73   3
   1   3  -5 1710.30   43.47   1
   1  -3  -5 1675.23   43.43   4
  -1  -3   5 1692.52   44.57   3
  -1  -3   5 1708.88   43.64   4
   1  -3  -5 1629.21   43.78   1
   0   3   5 1840.86   45.52   2
   0   3   5 1792.10   48.06   3
   0  -3   5 1779.46   48.02   3
   0   3  -5 1906.64   46.65   1
   0  -3  -5 1832.07   46.44   4
   0  -3  -5 1801.87   47.04   1
   0  -3   5 1774.53   46.58   4
   0   3  -5 1784.01   45.84   2
   1  -3   5    1.34    0.64   3
   1   3   5    0.28    0.38   2
   1  -3   5    0.00    0.34   4
  -1   3  -5    0.94    0.40   1
  -1   3  -5   -0.02    0.46   2
  -1  -3  -5    0.81    0.54   1
   1   3   5   -0.22    0.49   3
  -2   3  -5  217.84    6.63   2
   2   3   5  216.41    6.75   3
   2  -3   5  215.50    6.85   3
  -2   3  -5  229.30    6.43   1
   2   3   5  211.69    6.44   2
  -2  -3  -5  211.80    6.76   1
   3   3   5   19.23    1.47   2
   3   3   5   20.43    1.47   3
  -3   3  -5   17.05    1.44   1
  -3   3  -5   16.61    1.50   2
   3  -3   5   18.49    1.59   3
  -3  -3  -5   17.56    1.64   1
  -4  -3  -5  185.37    6.59   1
   4   3   5  171.15    6.09   2
   4  -3   5  182.54    6.25   3
  -5  -3  -5   86.13    4.33   1
   5   3   5   84.13    3.91   2
   6   4  -5  120.51    4.71   2
  -6  -4   5  112.34    5.13   4
   5   4  -5   10.66    1.24   2
   5   4  -5   11.19    1.42   1
   5  -4  -5   13.39    1.52   1
  -5  -4   5   12.05    1.60   4
  -5   4   5   11.93    1.53   4
   4  -4  -5  730.16   19.98   1
  -4  -4   5  721.60   20.04   4
   4   4  -5  714.81   19.20   2
   4   4  -5  706.91   19.76   1
  -4   4   5  710.94   19.95   4
   3   4  -5 1076.26   28.57   1
  -3   4   5 1084.98   28.81   4
  -3  -4   5 1067.24   28.90   4
   3  -4  -5 1101.16   28.82   1
  -3   4   5 1086.31   29.13   3
   3   4  -5 1055.84   27.95   2
  -2  -4   5  756.03   22.68   4
  -2  -4   5  859.25   22.63   3
   2  -4  -5  858.72   22.73   1
   2   4  -5  871.29   22.41   1
  -2   4   5  870.93   23.12   3
   2   4  -5  859.52   22.14   2
   2  -4  -5  868.73   22.61   4
   1  -4  -5 1108.52   28.36   4
  -1  -4   5 1058.85   28.98   3
   1   4  -5 1094.72   27.96   2
  -1  -4   5 1071.65   28.49   4
   1  -4  -5 1085.33   28.64   1
   1   4  -5 1100.39   28.16   1
  -1   4   5 1089.94   29.27   3
   0  -4  -5   70.63    2.77   1
   0   4  -5   80.41    2.29   1
   0  -4   5   72.28    2.76   3
   0   4   5   75.90    2.85   3
   0   4  -5   72.46    2.71   2
   0  -4  -5   71.59    2.43   4
   0   4   5   74.22    2.32   2
   0  -4   5   72.68    2.60   4
   1  -4   5  707.46   18.05   4
  -1  -4  -5  657.81   18.49   1
  -1   4  -5  650.48   17.98   2
   1   4   5  708.08   18.85   3
   1  -4   5  679.58   18.88   3
   1   4   5  694.05   17.76   2
  -2   4  -5  456.95   12.39   2
  -2  -4  -5  436.83   12.68   1
   2   4   5  441.09   12.17   2
   2  -4   5  449.37   12.90   3
   2   4   5  440.06   12.69   3
  -3   4  -5  102.49    3.87   2
  -3  -4  -5   93.27    3.95   1
   3   4   5   97.89    3.70   3
   3   4   5   97.65    3.75   2
   3  -4   5   96.32    3.88   3
   4  -4   5  135.94    5.10   3
   4   4   5  126.19    4.94   2
  -4   4  -5  135.29    5.08   2
  -4  -4  -5  134.66    5.38   1
  -5   4  -5    3.21    1.09   2
   5  -5  -5  172.36    6.29   1
   5   5  -5  179.73    6.03   2
   5   5  -5  171.68    6.26   1
  -5   5   5  175.95    6.45   4
  -5  -5   5  167.88    6.47   4
   4   5  -5  128.40    4.54   2
  -4   5   5  116.57    4.75   4
  -4  -5   5  121.72    4.93   4
   4   5  -5  128.67    4.66   1
   4  -5  -5  129.37    4.79   1
   3  -5  -5 3427.11   87.34   4
  -3   5   5 3435.02   89.41   3
   3  -5  -5 3410.15   87.61   1
  -3  -5   5 3327.87   87.50   4
   3   5  -5 3343.34   85.44   2
   3   5  -5 3409.31   87.34   1
   2   5  -5 1028.91   26.77   2
  -2   5   5 1049.81   28.00   3
   2  -5  -5 1000.76   27.23   4
   2  -5  -5 1027.33   27.39   1
   2   5  -5 1047.64   27.02   1
   1  -5  -5 1845.74   47.97   4
  -1  -5   5 1862.05   48.14   4
   1   5  -5 1862.18   47.23   2
   1  -5  -5 1809.89   48.31   1
  -1   5   5 1913.53   49.49   3
  -1  -5   5 1862.50   49.14   3
   0   5   5 1228.41   32.85   3
   0  -5   5 1214.68   32.73   3
   0  -5  -5 1195.61   32.09   1
   0   5   5 1244.93   30.81   2
   0   5  -5 1206.60   31.36   2
   0  -5   5 1232.59   31.84   4
   0  -5  -5 1219.28   31.60   4
   1  -5   5  624.87   17.39   3
  -1  -5  -5  638.39   17.11   1
   1   5   5  636.70   16.30   2
   1  -5   5  660.68   16.73   4
   1   5   5  545.58   17.19   3
  -1   5  -5  631.18   16.63   2
  -2   5  -5 3233.11   81.21   2
  -2  -5  -5 3188.41   83.29   1
   2  -5   5 3203.12   85.09   3
   2   5   5 3199.90   80.97   2
   2   5   5 3211.48   84.84   3
   2  -5   5 3280.67   82.40   4
  -3  -5  -5 1465.78   39.91   1
  -3   5  -5 1523.13   38.89   2
   3  -5   5 1508.43   40.64   3
   3   5   5 1498.72   38.75   2
  -4  -5  -5   50.79    3.02   1
  -4   5  -5   55.86    2.87   2
   4   5   5   48.84    2.74   2
   4  -5   5   54.86    2.90   3
  -5   5  -5  255.82    8.60   2
   5   6  -5   60.80    3.18   1
  -5  -6   5   62.06    3.45   4
  -5   6   5   59.79    3.27   4
   5   6  -5   61.18    3.08   2
   5  -6  -5   62.58    3.23   1
   4   6  -5  181.72    6.14   1
  -4  -6   5  183.81    6.53   4
  -4   6   5  182.33    6.17   3
   4  -6  -5  186.16    6.36   1
   4   6  -5  181.97    6.13   2
  -3   6   5  308.45    9.35   3
  -3  -6   5  293.35    9.42   4
   3   6  -5  310.61    9.11   2
   3  -6  -5  309.00    9.24   1
   3  -6  -5  310.03    9.29   4
   3   6  -5  313.79    9.01   1
  -2  -6   5  590.83   16.50   4
   2   6  -5  603.55   16.09   2
   2  -6  -5  588.04   16.30   4
  -2   6   5  580.36   16.72   3
   2  -6  -5  606.22   16.36   1
   1  -6  -5  368.01   10.54   1
  -1  -6   5  365.31   10.52   3
   1  -6  -5  376.16   10.41   4
  -1  -6   5  365.40   10.54   4
   1   6  -5  375.86   10.41   2
   0   6   5  424.75   12.00   3
   0  -6   5  401.72   11.52   4
   0  -6  -5  414.57   11.31   4
   0  -6  -5  412.11   11.66   1
   0  -6   5  413.97   11.88   3
   1   6   5  331.46    9.99   3
   1  -6   5  342.85    9.67   4
  -1  -6  -5  344.73    9.96   1
   1   6   5  343.11    9.31   2
  -1   6  -5  339.00    9.64   2
   1  -6   5  335.15   10.12   3
   2   6   5   39.77    2.02   2
   2  -6   5   40.81    2.00   4
   2  -6   5   42.57    2.35   3
  -2   6  -5   47.46    2.31   2
   2   6   5   41.03    2.16   3
  -2  -6  -5   41.60    2.28   1
  -3   6  -5   43.26    2.41   2
   3  -6   5   45.60    2.53   3
  -3  -6  -5   44.76    2.59   1
   3   6   5   45.48    2.37   2
   4  -6   5  104.05    4.50   3
  -4   6  -5  113.67    4.47   2
  -4  -6  -5  110.30    4.76   1
   4   6   5   98.06    4.30   2
   5   7  -5  101.41    4.34   2
  -5   7   5   96.27    4.56   4
  -5  -7   5  102.79    4.67   4
   5  -7  -5  109.09    4.53   1
   4  -7  -5  300.05    9.29   1
  -4   7   5  286.60    9.23   3
   4  -7  -5  288.84    9.34   4
   4   7  -5  300.72    9.15   2
  -4  -7   5  296.73    9.56   4
   3  -7  -5   95.56    3.72   1
  -3   7   5   92.40    3.79   3
   3  -7  -5   91.83    3.76   4
   3   7  -5   92.81    3.72   2
  -3  -7   5   94.00    3.93   4
   2  -7  -5  515.95   14.61   1
  -2  -7   5  536.31   14.81   4
   2  -7  -5  509.24   14.61   4
  -2   7   5  546.41   15.18   3
   2   7  -5  512.51   14.43   2
   1   7  -5  693.62   18.46   2
  -1  -7   5  690.94   18.75   4
  -1  -7   5  695.17   18.92   3
   1  -7  -5  687.71   18.59   4
  -1   7   5  689.07   19.29   3
   1  -7  -5  673.02   18.70   1
   0  -7  -5  639.74   17.67   1
   0  -7   5  643.02   17.59   4
   0   7  -5  645.09   17.38   2
   0  -7   5  647.63   18.05   3
   0   7   5  656.16   18.23   3
   0  -7  -5  648.13   17.36   4
  -1   7  -5 1129.14   29.16   2
   1   7   5 1101.91   30.41   3
   1  -7   5 1119.06   29.53   4
  -1  -7  -5 1144.60   29.92   1
   1  -7   5 1099.23   30.51   3
   1   7   5 1119.30   28.70   2
   2   7   5   27.00    1.64   2
   2   7   5   30.15    1.84   3
   2  -7   5   24.56    1.86   3
  -2   7  -5   28.19    1.85   2
  -2  -7  -5   30.71    1.96   1
   2  -7   5   26.17    1.67   4
  -3   7  -5  443.91   12.83   2
   3   7   5  448.80   12.78   2
  -3  -7  -5  447.99   13.32   1
   3  -7   5  444.93   13.45   3
   4   7   5  661.44   18.83   2
  -4   7  -5  687.05   18.85   2
  -4  -7  -5  684.45   19.64   1
   4  -7   5  661.32   19.65   3
  -5  -8   5  109.84    4.93   4
   4   8  -5    3.77    0.96   2
  -4   8   5    2.93    0.91   3
   4  -8  -5    3.48    0.96   4
  -4  -8   5    2.36    1.06   4
   4  -8  -5    3.59    0.97   1
  -3   8   5  512.30   14.88   3
   3   8  -5  498.11   14.35   2
   3  -8  -5  510.03   14.41   1
  -3  -8   5  512.40   14.72   4
   3  -8  -5  494.20   14.55   4
  -2   8   5  256.56    8.45   3
   2   8  -5  272.46    8.17   2
   2  -8  -5  265.73    8.09   1
  -2  -8   5  260.82    8.31   4
   2  -8  -5  276.38    8.27   4
   1  -8  -5  490.78   13.81   4
   1  -8  -5  492.06   13.85   1
  -1  -8   5  509.17   14.00   3
   1   8  -5  490.78   13.74   2
  -1   8   5  500.73   14.40   3
  -1  -8   5  478.09   13.92   4
   0  -8   5 1127.14   30.63   3
   0  -8  -5 1125.46   29.91   1
   0   8   5 1095.14   30.74   3
   0   8  -5 1142.10   29.42   2
   0  -8   5 1106.66   29.88   4
   0  -8  -5 1152.88   29.66   4
   1   8   5   54.94    2.73   3
   1  -8   5   59.04    2.61   4
  -1   8  -5   57.63    2.67   2
  -1  -8  -5   60.42    2.71   1
   1  -8   5   54.82    2.75   3
   2  -8   5  564.08   15.16   4
   2   8   5  542.04   15.53   3
   2  -8   5  517.60   15.74   3
  -2  -8  -5  526.35   15.45   1
   2   8   5  552.55   14.81   2
  -2   8  -5  535.39   14.99   2
   3  -8   5  131.78    5.26   3
  -3   8  -5  133.52    4.95   2
  -3  -8  -5  132.55    5.19   1
   3   8   5  132.21    4.88   2
   4   8   5   78.24    3.74   2
  -4  -8  -5   83.23    4.15   1
   4  -8   5   80.76    3.98   3
  -4   8  -5   78.82    3.72   2
   4  -9  -5   85.42    4.08   4
  -4  -9   5  102.29    4.40   4
  -4   9   5   93.34    4.15   3
   4   9  -5   92.33    4.13   2
  -3  -9   5   99.30    4.24   4
  -3   9   5   96.06    4.17   3
   3  -9  -5   97.09    3.88   1
   3  -9  -5   95.17    4.10   4
   3   9  -5   98.89    4.11   2
  -2  -9   5   13.49    1.45   4
   2  -9  -5   13.66    1.29   1
   2  -9  -5   14.83    1.44   4
  -2   9   5   13.28    1.46   3
   2   9  -5   14.05    1.41   2
   1  -9  -5  342.24   10.00   1
   1  -9  -5  338.05   10.03   4
  -1  -9   5  345.37   10.12   3
  -1  -9   5  327.51   10.18   4
   1   9  -5  343.68   10.08   2
  -1   9   5  342.35   10.54   3
   0  -9  -5   62.58    2.72   4
   0   9   5   63.06    3.05   3
   0   9  -5   62.60    2.88   2
   0  -9  -5   64.77    2.83   1
   0  -9   5   64.34    2.89   4
   0  -9   5   62.49    2.91   3
   1  -9   5  106.14    4.37   3
  -1  -9  -5  117.80    4.33   1
  -1   9  -5  112.54    4.25   2
   1  -9   5  114.90    4.28   4
   1   9   5  112.78    4.41   3
   2  -9   5   67.26    3.01   4
  -2  -9  -5   60.39    3.02   1
   2  -9   5   63.16    3.21   3
   2   9   5   62.09    2.99   3
  -2   9  -5   58.78    2.93   2
   3   9   5   26.77    1.93   2
   3  -9   5   26.57    2.18   3
  -3   9  -5   30.72    2.08   2
  -3  -9  -5   29.09    2.19   1
   4 -10  -5  172.16    6.53   4
  -4  10   5  169.05    6.51   3
  -4 -10   5  180.65    6.67   4
   3  10  -5   80.17    3.67   2
   3 -10  -5   72.54    3.61   4
  -3  10   5   79.97    3.79   3
  -3 -10   5   78.79    3.75   4
  -2 -10   5   16.16    1.56   4
   2  10  -5   16.18    1.57   2
   2 -10  -5   16.44    1.54   4
  -2  10   5   15.15    1.56   3
  -1 -10   5   92.67    3.97   4
   1 -10  -5   94.67    3.84   4
   1 -10  -5  100.59    3.77   1
  -1  10   5   94.05    4.12   3
   1  10  -5   99.03    3.95   2
   0 -10  -5   40.39    2.20   1
   0  10  -5   40.04    2.30   2
   0  10   5   39.01    2.42   3
   0 -10   5   38.33    2.33   3
   0 -10   5   40.95    2.35   4
   0 -10  -5   42.31    2.22   4
   1 -10   5  327.88   10.26   3
  -1  10  -5  317.14    9.73   2
  -1 -10  -5  331.86    9.93   1
   1 -10   5  328.99    9.92   4
   1  10   5  311.26   10.13   3
  -2 -10  -5   84.01    3.75   1
   2 -10   5   79.82    3.83   3
   2 -10   5   82.99    3.63   4
  -2  10  -5   81.93    3.60   2
   3 -10   5  124.04    5.29   3
  -3 -10  -5  125.59    5.19   1
  -3 -11   5  282.03    9.40   4
   3  11  -5  286.73    9.29   2
   3 -11  -5  282.21    9.38   4
  -3  11   5  291.58    9.69   3
  -2  11   5  225.47    8.08   3
  -2 -11   5  228.32    7.90   4
   2  11  -5  243.28    7.84   2
   2 -11  -5  228.69    7.79   4
  -1  11   5   43.40    2.67   3
  -1 -11   5   40.99    2.49   4
   1 -11  -5   41.71    2.42   4
   1  11  -5   44.24    2.47   2
   0  11  -5  454.47   13.12   2
   0 -11  -5  455.92   13.13   4
   0  11  -5  452.56   13.68   3
   0 -11   5  444.13   13.28   4
   0  11   5  448.10   13.75   3
   1  11   5   88.76    3.97   3
  -1  11  -5   81.58    3.68   2
  -1 -11  -5   89.79    3.76   1
   1 -11   5   87.61    3.84   4
  -2 -11  -5   83.56    3.80   1
  -2  11  -5   85.56    3.79   2
   2 -11   5   85.48    3.86   4
   2 -11   5   83.16    4.07   3
   2 -12  -5    8.06    1.38   4
  -2 -12   5    7.70    1.36   4
  -2  12   5    6.78    1.37   3
   2  12  -5    5.71    1.23   2
  -1 -12   5   31.97    2.33   4
   1  12  -5   32.38    2.25   2
   1 -12  -5   33.00    2.24   4
  -1  12   5   30.76    2.34   3
   0  12  -5   33.56    2.36   3
   0  12   5   27.38    2.19   3
   0 -12   5   31.46    2.23   4
   0  12  -5   31.05    2.17   2
   1 -12   5   11.90    1.53   4
  -1  12  -5   10.67    1.40   2
   1  12   5   12.83    1.61   3
  -1  12  -5   11.38    1.59   3
   2 -12   5   10.78    1.50   4
   1  13  -5   20.43    1.90   2
   1 -13  -5   20.08    1.86   4
   0  13   5  106.23    4.90   3
   0  13  -5  114.63    4.93   3
   0  13  -5  112.24    4.63   2
   1  13   5   11.59    1.62   3
  -6   0   6  535.58   16.16   4
   5   0  -6   63.34    3.15   1
  -5   0   6   55.82    3.12   4
   4   0  -6  861.41   23.72   1
  -4   0   6  875.63   23.75   4
   3   0  -6  731.60   19.95   1
  -3   0   6  738.50   19.97   4
   3   0  -6  734.63   18.96   2
   2   0  -6 1773.07   45.74   1
   2   0  -6 1722.69   44.22   2
  -2   0   6 1740.62   45.55   4
  -2   0   6 1794.97   46.48   3
  -1   0   6  876.19   23.20   3
   1   0  -6  851.55   21.95   2
   1   0  -6  838.30   22.68   1
  -1   0   6  869.36   22.52   4
   0   0   6  991.69   25.47   4
   0   0  -6  969.50   25.85   1
   0   0   6 1001.06   26.62   3
   0   0  -6  979.81   25.21   2
  -1   0  -6  423.36   11.97   1
  -1   0  -6  441.23   11.81   2
   1   0   6  435.68   12.43   3
   2   0   6 3511.11   88.96   2
  -2   0  -6 3524.76   91.17   1
   2   0   6 3586.87   93.34   3
   3   0   6   61.11    2.87   3
   3   0   6   60.29    2.74   2
  -3   0  -6   65.87    2.92   1
  -4   0  -6  882.03   24.13   1
   4   0   6  853.23   23.39   2
  -5   0  -6  198.15    7.33   1
  -6  -1   6    1.82    1.14   4
  -6   1   6    3.06    1.16   4
   5   1  -6  359.74   10.94   1
   5  -1  -6  344.73   10.87   1
  -5  -1   6  357.71   10.99   4
  -5   1   6  341.41   10.89   4
   4   1  -6  474.00   13.85   1
   4  -1  -6  482.54   13.96   1
  -4   1   6  488.67   13.99   4
  -4  -1   6  491.03   13.99   4
  -3   1   6  868.95   23.08   4
   3  -1  -6  859.20   23.10   1
   3   1  -6  845.01   22.09   2
  -3  -1   6  865.09   23.09   4
   3   1  -6  845.36   23.04   1
   2  -1  -6  617.19   16.14   2
  -2  -1   6  657.10   17.16   3
  -2   1   6  629.82   17.02   4
  -2   1   6  636.95   17.24   3
   2  -1  -6  629.23   17.14   1
  -2  -1   6  637.85   17.09   4
   2   1  -6  626.10   17.02   1
   2   1  -6  614.97   16.38   2
  -1   1   6    4.90    0.70   3
  -1   1   6    6.62    0.70   4
  -1  -1   6    6.66    0.76   4
  -1  -1   6    5.68    0.75   3
   1  -1  -6    5.75    0.55   2
   1   1  -6    5.51    0.68   1
   1   1  -6    6.94    0.68   2
   0  -1   6  180.17    5.47   4
   0   1   6  188.61    6.03   3
   0  -1  -6  206.54    5.59   2
   0   1   6  192.63    5.41   4
   0   1  -6  197.09    5.67   2
   0  -1  -6  201.02    5.87   1
   0   1  -6  202.47    5.72   1
  -1   1  -6 1699.61   43.87   1
   1   1   6 1714.91   45.12   3
  -1  -1  -6 1690.34   44.03   1
   1   1   6 1672.98   42.82   2
   1  -1   6 1700.20   45.13   3
  -1   1  -6 1667.43   42.98   2
   2   1   6   64.68    2.79   3
   2  -1   6   65.09    2.64   2
  -2   1  -6   55.04    2.53   1
   2   1   6   61.18    2.56   2
  -2  -1  -6   65.17    2.76   1
   2  -1   6   63.46    2.81   3
   3   1   6 1622.28   43.07   3
  -3  -1  -6 1590.34   42.31   1
   3  -1   6 1615.83   41.24   2
   3  -1   6 1624.60   43.13   3
  -3   1  -6 1572.61   42.12   1
   3   1   6 1571.60   41.17   2
   4  -1   6   38.90    2.30   2
  -4  -1  -6   38.26    2.47   1
   4  -1   6   39.30    2.36   3
  -4   1  -6   36.44    2.34   1
   4   1   6   36.58    2.23   2
  -5  -1  -6   74.84    3.94   1
  -6  -2   6   80.77    4.17   4
   5   2  -6  182.54    6.52   1
  -5   2   6  185.00    6.66   4
  -5  -2   6  183.13    6.67   4
   5  -2  -6  183.99    6.57   1
   4   2  -6  592.38   16.84   1
  -4  -2   6  609.09   17.05   4
   4  -2  -6  612.04   17.04   1
   4   2  -6  599.76   16.07   2
  -4   2   6  592.09   16.96   4
  -3  -2   6  194.60    6.30   4
   3  -2  -6  195.43    6.22   1
  -3   2   6  193.42    6.25   4
   3   2  -6  191.20    5.73   2
   3   2  -6  186.94    6.04   1
  -3   2   6  193.56    5.90   3
  -2   2   6  864.66   22.93   3
  -2  -2   6  857.97   22.70   3
  -2   2   6  842.85   22.52   4
   2   2  -6  836.42   22.41   1
  -2  -2   6  849.90   22.62   4
   2  -2  -6  822.53   22.62   1
   2   2  -6  849.17   21.86   2
   1   2  -6  279.35    7.60   1
  -1   2   6  252.89    7.86   3
   1  -2  -6  273.89    7.12   2
   1  -2  -6  272.78    7.83   1
  -1  -2   6  266.23    7.72   4
  -1   2   6  256.87    7.53   4
   1   2  -6  277.67    7.53   2
  -1  -2   6  265.69    7.81   3
   0   2   6 2244.52   60.23   3
   0  -2  -6 2272.79   58.89   1
   0   2  -6 2316.70   58.60   1
   0   2   6 2308.64   58.21   4
   0   2  -6 2271.18   57.40   2
   0  -2  -6 2318.88   57.20   2
   0  -2   6 2241.10   60.22   3
   0  -2   6 2254.45   58.31   4
   1  -2   6 1064.63   33.06   3
   1   2   6 1284.19   33.23   3
  -1   2  -6 1163.84   31.60   2
  -1   2  -6 1353.62   32.22   1
   1   2   6 1238.47   31.44   2
  -1  -2  -6 1287.85   32.52   1
  -2  -2  -6   70.00    3.06   1
   2   2   6   70.99    3.02   3
  -2   2  -6   80.86    2.94   1
   2  -2   6   74.70    3.13   3
   2   2   6   73.80    2.87   2
  -2   2  -6   70.29    2.99   2
   3   2   6  618.07   17.14   2
   3   2   6  640.97   17.86   3
   3  -2   6  631.01   17.96   3
  -3   2  -6  625.08   17.41   1
  -3  -2  -6  636.27   17.76   1
  -4  -2  -6  248.15    8.26   1
   4   2   6  234.54    7.78   2
   4  -2   6  242.06    8.01   3
   4  -2   6  247.36    7.87   2
   5   3  -6   46.42    2.36   2
  -5  -3   6   37.91    2.66   4
  -5   3   6   40.69    2.63   4
   5   3  -6   44.52    2.58   1
   5  -3  -6   44.35    2.64   1
   4   3  -6  453.77   13.12   1
  -4   3   6  447.63   13.28   4
  -4  -3   6  449.44   13.34   4
   4  -3  -6  464.02   13.34   1
   4   3  -6  453.24   12.55   2
  -3  -3   6 1212.59   32.97   4
  -3   3   6 1252.08   32.94   4
   3  -3  -6 1263.58   33.03   1
   3   3  -6 1215.97   32.74   1
  -3   3   6 1296.59   33.40   3
   3   3  -6 1211.43   31.91   2
   2   3  -6 1235.54   31.36   2
  -2  -3   6 1120.64   32.20   4
  -2  -3   6 1240.05   32.51   3
  -2   3   6 1253.03   32.85   3
   2  -3  -6 1243.07   32.33   1
   2   3  -6 1226.76   32.01   1
  -2   3   6 1246.74   32.15   4
  -1   3   6 2569.06   64.08   4
  -1   3   6 2510.87   65.93   3
   1   3  -6 2489.61   62.88   2
   1  -3  -6 2375.65   64.48   1
  -1  -3   6 2485.76   65.76   3
  -1  -3   6 2501.29   64.20   4
   1   3  -6 2547.09   64.17   1
   0   3   6 1606.83   44.08   3
   0   3   6 1691.03   41.67   2
   0   3  -6 1721.14   42.72   1
   0  -3  -6 1606.55   43.11   1
   0   3  -6 1595.06   42.00   2
   0  -3   6 1665.65   44.10   3
   0  -3   6 1632.82   42.60   4
   0   3   6 1719.60   42.50   4
  -1   3  -6  327.25    9.33   2
   1  -3   6  338.88    9.00   4
   1   3   6  320.37    9.03   2
   1   3   6  328.55    9.74   3
  -1   3  -6  336.34    9.11   1
  -1  -3  -6  333.27    9.61   1
   1  -3   6  325.55    9.79   3
   2  -3   6 1287.62   34.89   3
  -2   3  -6 1271.03   33.37   2
  -2  -3  -6 1284.00   34.23   1
  -2   3  -6 1304.71   33.74   1
   2   3   6 1282.18   33.16   2
   2   3   6 1302.21   34.82   3
   3   3   6   77.33    3.23   3
   3  -3   6   77.39    3.37   3
   3   3   6   74.13    3.14   2
  -3  -3  -6   72.73    3.35   1
  -3   3  -6   75.33    3.30   2
  -4  -3  -6  386.34   12.19   1
  -4   3  -6  390.31   11.84   2
   4   3   6  399.21   11.73   2
   4  -3   6  401.73   12.12   3
   5   4  -6  139.97    5.05   2
   5   4  -6  144.27    5.45   1
  -5   4   6  140.90    5.58   4
   5  -4  -6  140.31    5.46   1
  -5  -4   6  140.21    5.67   4
   4   4  -6  420.30   12.17   1
   4  -4  -6  419.51   12.36   1
  -4  -4   6  407.03   12.47   4
  -4   4   6  415.32   12.41   4
   4   4  -6  418.07   11.77   2
  -3  -4   6  669.82   18.44   4
  -3   4   6  667.20   18.30   4
   3  -4  -6  657.23   18.24   1
  -3   4   6  674.57   18.36   3
   3   4  -6  650.51   17.94   1
   3   4  -6  640.48   17.60   2
   2   4  -6 1156.89   29.04   2
  -2   4   6  979.57   30.22   3
   2  -4  -6 1159.47   29.86   1
  -2  -4   6 1170.82   29.91   4
   2   4  -6 1152.22   29.45   1
   1   4  -6   33.92    1.71   2
  -1  -4   6   33.45    1.75   4
   1  -4  -6   31.01    1.58   4
  -1  -4   6   33.80    1.69   3
  -1   4   6   32.05    1.84   3
   1   4  -6   33.46    1.44   1
   0   4  -6  122.14    4.20   2
   0  -4   6  124.86    4.36   3
   0   4   6  129.75    4.47   3
   0  -4  -6  137.64    3.91   4
   0   4   6  134.02    3.81   2
   0  -4   6  125.38    4.06   4
  -1  -4  -6 1041.74   27.13   1
   1   4   6 1009.78   26.04   2
   1   4   6 1021.59   27.58   3
   1  -4   6 1039.51   26.47   4
  -1   4  -6  984.20   26.36   2
   1  -4   6  987.66   27.60   3
   2   4   6  656.94   18.13   3
  -2  -4  -6  636.00   17.94   1
  -2   4  -6  644.71   17.49   2
   2  -4   6  645.76   18.26   3
   2   4   6  642.89   17.24   2
  -3   4  -6  245.38    7.88   2
  -3  -4  -6  255.10    8.23   1
   3   4   6  256.45    7.99   3
   3   4   6  244.65    7.76   2
   3  -4   6  258.19    8.21   3
   4  -4   6    4.98    1.12   3
  -4  -4  -6    6.41    1.28   1
   4   4   6    4.93    1.04   2
  -4   4  -6    4.09    1.04   2
  -5  -5   6   12.00    1.67   4
   5   5  -6   15.40    1.47   2
   5  -5  -6   12.49    1.56   1
  -5   5   6   14.65    1.72   4
   5   5  -6   13.04    1.54   1
  -4   5   6   12.81    1.47   4
   4  -5  -6   14.48    1.48   1
   4   5  -6   14.64    1.44   1
   4   5  -6   14.34    1.29   2
  -4  -5   6   14.66    1.70   4
  -3   5   6  177.35    5.87   3
   3   5  -6  178.72    5.66   1
  -3  -5   6  179.97    6.17   4
   3  -5  -6  177.69    5.95   1
   3   5  -6  173.05    5.69   2
   2   5  -6  617.23   16.85   2
   2  -5  -6  628.15   17.15   4
  -2   5   6  638.58   17.66   3
   2   5  -6  626.53   16.84   1
   2  -5  -6  621.15   17.27   1
  -2  -5   6  642.57   17.43   4
   1   5  -6   26.84    1.58   2
  -1  -5   6   25.99    1.52   3
  -1  -5   6   27.94    1.69   4
   1  -5  -6   27.91    1.54   4
   0  -5  -6  978.47   25.12   4
   0  -5   6  895.46   26.12   3
   0   5  -6  988.50   25.16   2
   0  -5  -6  964.26   25.73   1
   0  -5   6  958.67   25.36   4
   0   5   6  994.68   26.35   3
   1  -5   6   87.32    2.99   4
  -1  -5  -6   80.10    3.31   1
   1  -5   6   78.52    3.35   3
   1   5   6   81.40    2.89   2
  -1   5  -6   77.80    3.14   2
   1   5   6   84.56    3.36   3
   2  -5   6    5.37    1.03   3
  -2  -5  -6    4.92    0.94   1
  -2   5  -6    6.00    0.98   2
   2   5   6    6.84    0.89   2
   2   5   6    6.06    0.95   3
   3   5   6   43.05    2.36   2
   3  -5   6   47.02    2.62   3
  -3   5  -6   47.59    2.53   2
  -3  -5  -6   47.99    2.66   1
  -4   5  -6  139.40    5.25   2
  -4  -5  -6  128.48    5.38   1
   4  -5   6  134.25    5.26   3
   4   5   6  126.12    5.02   2
   5   6  -6  106.64    4.52   1
   5   6  -6  106.75    4.38   2
   5  -6  -6  115.62    4.76   1
  -5   6   6  100.93    4.69   4
  -5  -6   6  109.88    4.92   4
   4   6  -6  431.76   12.36   1
  -4   6   6  411.42   12.69   4
   4  -6  -6  423.92   12.59   1
   4   6  -6  410.61   12.17   2
  -4  -6   6  433.03   12.87   4
   3  -6  -6  207.17    6.77   1
  -3  -6   6  204.28    6.96   4
  -3   6   6  213.20    6.81   3
   3   6  -6  204.41    6.58   2
   3  -6  -6  203.58    6.76   4
   2   6  -6  705.04   18.41   2
  -2  -6   6  680.79   18.82   4
   2  -6  -6  679.40   18.60   4
   2  -6  -6  679.52   18.71   1
  -2   6   6  665.06   19.10   3
  -1   6   6 1562.42   40.65   3
   1   6  -6 1516.97   38.76   2
   1  -6  -6 1467.19   39.61   1
   1  -6  -6 1519.08   39.24   4
  -1  -6   6 1478.33   39.41   4
  -1  -6   6 1501.10   40.21   3
   0  -6  -6   77.25    2.76   4
   0  -6   6   75.13    2.97   4
   0  -6  -6   77.50    3.12   1
   0  -6   6   73.77    3.12   3
   0   6  -6   80.75    3.13   2
   1  -6   6 1126.12   32.65   4
  -1   6  -6 1246.48   32.38   2
  -1  -6  -6 1303.85   33.32   1
   1   6   6 1271.32   31.96   2
   1  -6   6 1275.86   33.98   3
   1   6   6 1274.35   33.92   3
  -2   6  -6  291.33    8.89   2
   2   6   6  300.57    9.09   3
   2   6   6  300.12    8.63   2
   2  -6   6  293.69    9.28   3
  -2  -6  -6  288.45    9.15   1
  -3   6  -6  148.91    5.34   2
  -3  -6  -6  144.39    5.55   1
   3   6   6  144.13    5.18   2
   3  -6   6  151.08    5.58   3
   4   6   6   68.46    3.43   2
  -4  -6  -6   70.96    3.76   1
  -4   6  -6   73.25    3.54   2
   4  -6   6   67.74    3.56   3
   5  -7  -6   41.79    2.65   1
  -5   7   6   41.07    2.76   4
   5   7  -6   39.50    2.53   2
  -5  -7   6   42.43    2.91   4
   4  -7  -6   50.74    2.79   1
  -4  -7   6   55.92    3.14   4
   4   7  -6   50.37    2.72   2
  -4   7   6   52.39    2.74   3
   3  -7  -6  110.44    4.27   1
  -3   7   6  112.89    4.36   3
   3   7  -6  107.80    4.19   2
   3  -7  -6  105.90    4.26   4
  -3  -7   6  111.15    4.48   4
   2  -7  -6  463.43   13.24   1
   2  -7  -6  459.61   13.20   4
   2   7  -6  468.36   13.09   2
  -2  -7   6  463.24   13.38   4
  -2   7   6  469.59   13.65   3
   1   7  -6  137.50    4.85   2
  -1  -7   6  141.68    4.92   4
   1  -7  -6  145.57    4.76   4
  -1   7   6  148.87    5.16   3
  -1  -7   6  133.36    4.75   3
   1  -7  -6  151.60    5.00   1
   0  -7   6  206.71    6.47   4
   0   7  -6  203.52    6.51   2
   0   7   6  204.93    6.79   3
   0  -7  -6  210.89    6.61   1
   0  -7   6  204.66    6.66   3
  -1  -7  -6  685.11   18.95   1
   1  -7   6  662.22   19.28   3
  -1   7  -6  696.01   18.54   2
   1  -7   6  689.96   18.56   4
   1   7   6  685.11   19.30   3
   2   7   6  456.31   13.24   3
  -2  -7  -6  452.89   13.24   1
   2   7   6  448.95   12.51   2
  -2   7  -6  447.45   12.84   2
   2  -7   6  443.22   13.42   3
   3   7   6   18.71    1.57   2
  -3  -7  -6   19.18    1.74   1
  -3   7  -6   17.08    1.59   2
   3  -7   6   18.16    1.75   3
   4  -7   6   77.82    3.84   3
   4   7   6   72.52    3.54   2
  -4   7  -6   69.84    3.56   2
  -4   8   6  104.64    4.30   3
   4  -8  -6  107.81    4.35   1
  -4  -8   6   94.51    4.43   4
   4  -8  -6  103.19    4.42   4
   4   8  -6   99.18    4.26   2
   3   8  -6  114.91    4.52   2
   3  -8  -6  115.99    4.49   1
  -3  -8   6  120.55    4.77   4
   3  -8  -6  118.32    4.59   4
  -3   8   6  115.74    4.64   3
  -2   8   6   45.20    2.44   3
   2  -8  -6   42.23    2.31   4
   2  -8  -6   45.27    2.27   1
   2   8  -6   38.17    2.28   2
  -2  -8   6   42.30    2.41   4
   1  -8  -6  362.03   10.41   1
  -1  -8   6  360.71   10.39   3
  -1   8   6  333.59   10.71   3
  -1  -8   6  340.70   10.32   4
   1  -8  -6  356.21   10.21   4
   1   8  -6  349.58   10.28   2
   0  -8   6  296.68    9.18   4
   0  -8  -6  320.97    9.35   1
   0   8   6  310.11    9.63   3
   0  -8   6  299.80    9.40   3
   0   8  -6  313.63    9.23   2
   1   8   6   22.32    1.75   3
  -1   8  -6   20.60    1.61   2
  -1  -8  -6   21.30    1.69   1
   1  -8   6   22.39    1.58   4
   1  -8   6   21.27    1.77   3
   2   8   6  222.49    7.12   3
  -2   8  -6  209.09    6.89   2
   2  -8   6  206.83    7.24   3
  -2  -8  -6  202.94    7.07   1
  -3   8  -6   38.20    2.44   2
  -3  -8  -6   42.34    2.60   1
   3   8   6   41.58    2.36   2
   3  -8   6   36.83    2.55   3
  -4  -9   6   59.65    3.37   4
   4  -9  -6   57.96    3.24   4
   4   9  -6   60.25    3.21   2
  -4   9   6   59.27    3.17   3
   3  -9  -6  198.45    7.02   4
   3   9  -6  204.51    7.01   2
  -3   9   6  206.63    7.21   3
  -3  -9   6  211.83    7.26   4
   3  -9  -6  208.62    6.91   1
   2  -9  -6  720.09   19.81   1
  -2   9   6  707.95   20.50   3
   2   9  -6  701.12   19.60   2
  -2  -9   6  730.74   20.09   4
   2  -9  -6  721.09   19.87   4
   1   9  -6   20.19    1.59   2
   1  -9  -6   19.18    1.53   1
   1  -9  -6   18.78    1.50   4
  -1   9   6   15.51    1.59   3
  -1  -9   6   16.94    1.56   4
   0  -9   6  337.92   10.11   4
   0  -9  -6  336.58   10.14   1
   0  -9   6  342.81   10.37   3
   0   9  -6  343.67   10.11   2
   0   9   6  328.06   10.51   3
  -1  -9  -6  267.55    8.55   1
   1   9   6  274.76    8.78   3
   1  -9   6  277.99    8.41   4
  -1   9  -6  261.49    8.36   2
   1  -9   6  265.12    8.75   3
   2   9   6   19.03    1.74   3
  -2  -9  -6   19.80    1.78   1
  -2   9  -6   17.78    1.60   2
   2  -9   6   18.85    1.77   3
   3  -9   6  462.64   14.44   3
  -3   9  -6  467.53   13.66   2
  -3  -9  -6  472.98   14.27   1
  -4  10   6   50.29    3.01   3
  -3 -10   6  255.94    8.53   4
  -3  10   6  245.67    8.53   3
   3  10  -6  244.85    8.25   2
   3 -10  -6  250.79    8.37   4
  -2 -10   6    0.02    0.73   4
   2  10  -6    0.64    0.67   2
  -2  10   6   -0.11    0.73   3
   2 -10  -6    0.84    0.66   1
   2 -10  -6   -0.09    0.65   4
  -1  10   6  402.43   12.56   3
   1  10  -6  403.70   12.00   2
   1 -10  -6  406.10   11.98   1
  -1 -10   6  412.30   12.20   4
   1 -10  -6  413.91   11.99   4
   0  10   6   64.60    3.24   3
   0  10  -6   62.34    3.06   2
   0 -10  -6   61.60    2.96   1
   0 -10   6   62.52    3.06   3
   0 -10   6   61.59    3.03   4
  -1  10  -6   54.77    2.87   2
   1 -10   6   53.69    3.02   3
   1  10   6   63.06    3.15   3
  -1 -10  -6   60.82    3.01   1
   1 -10   6   57.53    2.88   4
   2 -10   6  102.27    4.50   3
  -2  10  -6   97.92    4.21   2
  -2 -10  -6  101.47    4.34   1
  -3  10  -6   15.08    1.70   2
   3  11  -6  128.99    5.20   2
   3 -11  -6  121.65    5.11   4
  -3  11   6  121.32    5.26   3
  -3 -11   6  119.87    5.19   4
   2 -11  -6  227.10    7.61   4
  -2 -11   6  227.64    7.78   4
   2  11  -6  219.27    7.51   2
  -2  11   6  215.78    7.84   3
   1  11  -6  178.92    6.31   2
  -1  11   6  175.84    6.63   3
   1 -11  -6  178.31    6.21   4
  -1 -11   6  177.82    6.40   4
   0 -11   6  153.69    5.68   4
   0  11  -6  152.21    5.62   2
   0  11   6  152.04    5.90   3
   0 -11  -6  149.20    5.48   1
   0 -11   6  158.91    5.77   3
   1 -11   6   16.05    1.58   4
  -1  11  -6   15.79    1.59   2
   1 -11   6   15.42    1.68   3
  -1 -11  -6   16.79    1.61   1
   1  11   6   16.66    1.70   3
  -2  11  -6  141.99    5.40   2
  -2 -11  -6  142.41    5.53   1
   2 -11   6  130.00    5.59   3
   2  12  -6  424.77   12.91   2
  -1 -12   6  175.59    6.46   4
   1 -12  -6  177.83    6.32   4
  -1  12   6  168.92    6.67   3
   1  12  -6  175.48    6.37   2
   0  12  -6  187.50    6.95   3
   0  12  -6  193.34    6.71   2
   0 -12   6  184.37    6.77   4
   0  12   6  186.20    7.01   3
   1 -12   6  316.36    9.86   4
  -1  12  -6  288.10   10.16   3
  -1  12  -6  303.80    9.68   2
   1  12   6  301.39   10.10   3
  -5   0   7    1.28    0.99   4
   5   0  -7    0.92    0.77   1
  -4   0   7    0.24    0.78   4
   4   0  -7    0.99    0.71   1
   3   0  -7    0.27    0.55   1
  -3   0   7   -0.39    0.70   4
   2   0  -7    0.12    0.33   2
  -2   0   7    0.30    0.53   3
   2   0  -7    0.62    0.55   1
  -2   0   7    0.03    0.55   4
  -1   0   7    0.55    0.49   4
   1   0  -7   -0.04    0.43   1
   1   0  -7   -0.25    0.36   2
  -1   0   7    0.32    0.58   3
   0   0  -7    0.34    0.45   1
   0   0   7    0.10    0.58   3
   0   0   7    1.65    0.46   4
   0   0  -7    1.01    0.48   2
   1   0   7    0.14    0.68   3
  -1   0  -7    1.14    0.52   2
  -1   0  -7    0.03    0.48   1
  -2   0  -7    0.78    0.58   1
   2   0   7    0.16    0.56   2
   2   0   7    0.57    0.70   3
   3   0   7   -0.60    0.67   3
  -3   0  -7   -0.28    0.54   1
   3   0   7    0.25    0.63   2
   4   0   7    0.73    0.68   2
   4   0   7    1.40    0.77   3
  -4   0  -7    0.98    0.84   1
  -5  -1   7  182.45    6.72   4
   5  -1  -7  188.21    6.67   1
  -5   1   7  182.47    6.74   4
   5   1  -7  185.04    6.60   1
   4   1  -7    4.46    0.99   1
  -4   1   7    3.06    1.01   4
   4  -1  -7    5.42    1.04   1
   3  -1  -7  280.69    8.62   1
  -3  -1   7  295.94    8.73   4
  -3   1   7  278.84    8.59   4
   3   1  -7  279.46    8.51   1
   3   1  -7  285.36    7.96   2
  -2  -1   7  550.82   14.73   3
  -2   1   7  532.87   14.77   3
  -2  -1   7  500.83   14.59   4
   2   1  -7  549.35   14.66   1
  -2   1   7  526.33   14.56   4
   2  -1  -7  529.50   14.69   1
   2   1  -7  523.69   14.00   2
  -1  -1   7  271.82    7.70   4
  -1  -1   7  269.27    7.96   3
  -1   1   7  269.92    7.58   4
   1   1  -7  267.32    7.47   2
   1  -1  -7  265.23    7.28   2
  -1   1   7  255.96    7.94   3
   1  -1  -7  261.20    7.82   1
   1   1  -7  270.05    7.71   1
   0   1  -7  519.02   13.73   1
   0  -1   7  515.06   14.31   3
   0  -1  -7  508.53   13.86   1
   0   1   7  442.41   14.15   3
   0  -1   7  512.25   13.38   4
   0  -1  -7  517.91   13.36   2
   0   1  -7  508.96   13.46   2
  -1  -1  -7  108.18    3.89   1
   1   1   7  106.77    4.05   3
   1  -1   7  105.92    4.03   3
  -1   1  -7  111.56    3.74   1
  -1   1  -7  109.82    3.81   2
   2   1   7  945.47   25.96   3
  -2   1  -7  939.55   24.88   2
   2   1   7  919.43   24.66   2
  -2   1  -7  965.27   25.23   1
  -2  -1  -7  926.02   25.35   1
   2  -1   7  956.30   26.06   3
   3   1   7  405.20   11.90   2
   3   1   7  415.71   12.45   3
   3  -1   7  412.92   11.98   2
   3  -1   7  426.64   12.55   3
  -3   1  -7  422.70   12.16   1
  -3  -1  -7  411.77   12.29   1
   4  -1   7  139.08    5.26   3
  -4   1  -7  136.88    5.20   1
   4  -1   7  131.82    5.10   2
  -4  -1  -7  133.37    5.30   1
   4   1   7  128.49    5.05   2
   5  -2  -7  218.01    7.57   1
  -5  -2   7  219.91    7.72   4
   5   2  -7  220.58    7.53   1
  -5   2   7  217.88    7.65   4
  -4  -2   7  164.83    5.92   4
  -4   2   7  161.25    5.84   4
   4   2  -7  164.28    5.71   1
   4  -2  -7  165.35    5.86   1
   3  -2  -7   27.43    1.76   1
  -3  -2   7   25.82    1.84   4
  -3   2   7   30.08    1.63   3
   3   2  -7   25.24    1.46   2
   3   2  -7   22.14    1.61   1
  -2  -2   7  265.10    7.83   4
  -2   2   7  265.46    7.79   3
  -2   2   7  246.84    7.66   4
   2  -2  -7  252.93    7.77   1
   2   2  -7  256.11    7.36   2
   2   2  -7  254.11    7.58   1
  -2  -2   7  264.34    7.59   3
   1   2  -7 1683.56   42.25   2
  -1  -2   7 1682.32   43.16   4
  -1   2   7 1662.53   44.36   3
   1  -2  -7 1552.54   43.38   1
  -1  -2   7 1692.52   44.30   3
   1   2  -7 1680.48   43.17   1
   1  -2  -7 1673.38   41.85   2
  -1   2   7 1684.75   42.98   4
   0  -2   7   16.59    1.46   3
   0   2  -7   20.79    1.20   1
   0  -2  -7   21.63    1.20   2
   0   2  -7   22.06    1.38   2
   0  -2   7   21.28    1.16   4
   0   2   7   19.19    1.46   3
  -1  -2  -7 1299.31   34.87   1
   1   2   7 1329.00   33.80   2
  -1   2  -7 1336.53   34.54   1
  -1   2  -7 1330.77   34.06   2
   1  -2   7 1338.59   35.76   3
   1   2   7 1295.48   35.66   3
   2  -2   7  453.84   13.25   3
  -2   2  -7  453.56   12.68   2
  -2  -2  -7  436.76   12.88   1
   2   2   7  452.79   13.17   3
  -2   2  -7  455.35   12.61   1
   2   2   7  443.09   12.43   2
  -3  -2  -7  104.95    4.24   1
   3   2   7  103.24    4.04   2
   3  -2   7  108.83    4.32   3
   3   2   7  109.08    4.23   3
  -3   2  -7   97.78    4.11   2
   4   2   7  133.33    5.25   2
   4  -2   7  143.97    5.48   3
  -4   2  -7  137.37    5.43   2
  -4  -2  -7  150.82    5.68   1
   5  -3  -7   99.91    4.38   1
  -5   3   7   96.49    4.41   4
   5   3  -7  100.75    4.27   1
  -5  -3   7   95.59    4.41   4
  -4   3   7  286.80    9.07   4
   4   3  -7  282.43    8.75   1
  -4  -3   7  282.38    9.07   4
   4   3  -7  277.67    8.29   2
   4  -3  -7  282.70    8.95   1
   3   3  -7  205.15    6.14   2
  -3  -3   7  194.13    6.61   4
   3  -3  -7  198.68    6.55   1
  -3   3   7  201.21    6.56   4
   3   3  -7  195.76    6.31   1
  -3   3   7  200.76    6.33   3
  -2   3   7   24.13    1.62   3
  -2  -3   7   22.88    1.42   3
  -2   3   7   24.45    1.59   4
   2   3  -7   26.57    1.53   2
   2  -3  -7   25.84    1.63   1
  -2  -3   7   23.01    1.71   4
   2   3  -7   27.00    1.54   1
  -1   3   7  387.72   10.64   4
  -1  -3   7  380.62   10.81   4
  -1   3   7  378.78   11.16   3
  -1  -3   7  376.69   11.01   3
   1   3  -7  413.25   10.64   1
   1   3  -7  367.27   10.59   2
   0   3  -7  770.15   20.67   2
   0  -3  -7  792.74   20.34   2
   0  -3  -7  779.29   21.27   1
   0   3  -7  830.46   20.85   1
   0  -3   7  779.99   20.74   4
   0   3   7  776.94   21.73   3
   0  -3   7  789.53   21.73   3
  -1   3  -7  526.39   14.55   2
   1   3   7  530.73   14.24   2
   1   3   7  545.94   15.26   3
  -1  -3  -7  530.17   14.94   1
   1  -3   7  535.67   15.29   3
  -2  -3  -7  507.52   14.50   1
   2   3   7  498.19   13.86   2
   2  -3   7  513.47   14.80   3
   2   3   7  514.56   14.69   3
  -2   3  -7  502.65   14.16   2
   3   3   7   27.18    1.89   3
  -3  -3  -7   22.55    1.88   1
   3  -3   7   24.44    1.94   3
  -3   3  -7   21.75    1.76   2
   3   3   7   24.91    1.74   2
  -4   3  -7   20.03    1.80   2
   4  -3   7   20.67    1.90   3
  -4  -3  -7   20.76    1.91   1
   4   3   7   21.63    1.79   2
  -5  -4   7  419.68   12.79   4
  -5   4   7  398.92   12.58   4
   5  -4  -7  400.19   12.49   1
   5   4  -7  397.54   11.70   2
   5   4  -7  403.65   12.29   1
  -4  -4   7  146.18    5.64   4
   4  -4  -7  144.49    5.39   1
   4   4  -7  144.46    5.22   1
   4   4  -7  148.73    5.00   2
  -4   4   7  143.43    5.45   4
  -3  -4   7  721.16   19.95   4
  -3   4   7  721.20   19.92   3
   3  -4  -7  719.17   19.85   1
  -3   4   7  726.56   19.80   4
   3   4  -7  716.12   19.47   1
   3   4  -7  693.66   19.09   2
  -2  -4   7 1461.46   38.71   4
   2   4  -7 1478.08   37.72   2
  -2   4   7 1458.49   39.49   3
   2   4  -7 1512.76   38.37   1
   2  -4  -7 1444.21   38.73   1
  -2   4   7 1465.00   38.53   4
   1   4  -7  123.58    4.12   2
  -1  -4   7  116.33    4.11   3
   1  -4  -7  116.05    4.22   1
  -1   4   7  123.47    4.00   4
  -1  -4   7  116.43    4.10   4
  -1   4   7  119.81    4.30   3
   0  -4   7 2422.28   65.09   3
   0  -4   7 2395.49   63.05   4
   0   4  -7 2499.60   62.19   2
   0  -4  -7 2497.43   63.78   1
   0   4   7 2469.82   65.22   3
   1  -4   7  712.15   20.35   3
  -1  -4  -7  724.62   19.99   1
   1   4   7  747.55   20.40   3
   1   4   7  731.60   19.08   2
  -1   4  -7  728.65   19.49   2
   2   4   7   59.97    2.78   3
   2   4   7   57.26    2.48   2
  -2  -4  -7   50.07    2.67   1
   2  -4   7   56.74    2.83   3
  -2   4  -7   51.50    2.60   2
   3   4   7  379.45   11.14   3
  -3   4  -7  352.88   10.86   2
   3   4   7  355.96   10.62   2
  -3  -4  -7  353.49   11.16   1
   3  -4   7  373.19   11.33   3
   4   4   7  118.35    4.78   2
  -4   4  -7  116.81    4.88   2
   4  -4   7  125.06    5.05   3
  -4  -4  -7  119.32    5.15   1
   5   5  -7   30.32    2.07   2
   5   5  -7   30.68    2.22   1
  -5  -5   7   36.13    2.65   4
   5  -5  -7   31.57    2.36   1
  -5   5   7   31.65    2.39   4
   4   5  -7   71.31    3.10   2
   4   5  -7   69.19    3.10   1
   4  -5  -7   66.33    3.23   1
  -4   5   7   69.98    3.40   4
  -4  -5   7   64.24    3.42   4
   3   5  -7  233.48    6.97   1
  -3   5   7  224.75    7.24   3
  -3   5   7  217.08    7.30   4
   3   5  -7  225.81    7.04   2
  -3  -5   7  221.72    7.49   4
   3  -5  -7  228.12    7.36   1
   2  -5  -7  622.72   17.43   1
  -2  -5   7  644.84   17.51   4
  -2   5   7  633.83   17.74   3
   2   5  -7  613.14   16.96   2
  -1   5   7 1499.19   39.84   3
   1  -5  -7 1506.65   38.45   4
   1  -5  -7 1436.98   38.95   1
  -1  -5   7 1464.27   39.51   3
  -1  -5   7 1475.50   38.65   4
   1   5  -7 1485.95   38.02   2
   0  -5   7   93.61    3.71   3
   0  -5   7   96.93    3.42   4
   0   5  -7   92.94    3.60   2
   0  -5  -7   97.25    3.71   1
   0   5   7  103.21    3.89   3
   1  -5   7  184.01    6.24   3
  -1   5  -7  188.15    6.02   2
   1   5   7  183.05    6.19   3
  -1  -5  -7  189.17    6.19   1
   1   5   7  183.30    5.57   2
  -2   5  -7  106.95    4.09   2
   2  -5   7  106.37    4.25   3
   2   5   7  101.04    4.06   3
  -2  -5  -7  107.12    4.24   1
   2   5   7  102.07    3.78   2
  -3   5  -7   82.15    3.68   2
   3   5   7   85.47    3.60   3
  -3  -5  -7   79.50    3.78   1
   3  -5   7   81.32    3.78   3
   3   5   7   79.64    3.43   2
   4  -5   7  584.07   16.93   3
  -4  -5  -7  556.81   16.83   1
  -4   5  -7  554.17   16.25   2
   4   5   7  553.29   16.10   2
   5   6  -7  234.75    7.77   2
   5  -6  -7  243.95    8.31   1
  -5  -6   7  227.81    8.38   4
  -5   6   7  235.96    8.34   4
   4  -6  -7  380.77   11.71   1
  -4   6   7  398.64   11.94   4
   4   6  -7  388.91   11.41   2
  -4  -6   7  375.64   11.96   4
   3   6  -7  574.02   15.58   2
   3  -6  -7  548.35   15.92   1
  -3   6   7  554.41   16.10   3
  -3  -6   7  559.40   16.12   4
   2  -6  -7  315.15    9.21   4
   2  -6  -7  305.46    9.33   1
  -2   6   7  312.86    9.55   3
   2   6  -7  311.74    9.15   2
  -2  -6   7  299.33    9.38   4
  -1  -6   7  265.65    8.10   3
   1  -6  -7  248.46    7.82   4
  -1   6   7  278.66    8.50   3
   1   6  -7  278.61    8.11   2
  -1  -6   7  266.10    8.09   4
   1  -6  -7  269.89    8.26   1
   0   6   7  673.09   19.21   3
   0  -6  -7  688.69   18.80   1
   0   6  -7  684.06   18.35   2
   0  -6   7  676.79   19.07   3
   0  -6   7  678.91   18.41   4
  -1  -6  -7  161.14    5.71   1
   1  -6   7  161.65    5.74   3
   1   6   7  176.54    5.87   3
  -1   6  -7  162.96    5.50   2
   2  -6   7  298.74    9.66   3
  -2   6  -7  306.66    9.29   2
  -2  -6  -7  301.77    9.53   1
   2   6   7  305.98    8.91   2
   2   6   7  305.22    9.51   3
  -3   6  -7   86.10    3.83   2
  -3  -6  -7   84.17    3.92   1
   3  -6   7   86.91    3.98   3
   3   6   7   82.67    3.57   2
   4   6   7   35.90    2.38   2
   5   7  -7   78.69    3.74   2
   5  -7  -7   78.47    3.94   1
   4  -7  -7   43.50    2.57   1
  -4   7   7   43.07    2.49   3
   4   7  -7   41.44    2.51   2
  -4   7   7   41.77    2.63   4
  -4  -7   7   44.03    2.87   4
   3  -7  -7  775.79   21.73   1
  -3  -7   7  793.73   21.95   4
  -3   7   7  788.85   22.15   3
   3  -7  -7  771.88   21.64   4
   3   7  -7  791.79   21.33   2
  -2   7   7  244.62    7.93   3
   2   7  -7  249.74    7.65   2
  -2  -7   7  234.62    7.73   4
   2  -7  -7  243.53    7.56   4
   2  -7  -7  242.58    7.71   1
  -1   7   7  518.51   14.88   3
  -1  -7   7  515.66   14.47   3
  -1  -7   7  493.18   14.28   4
   1   7  -7  514.01   14.23   2
   1  -7  -7  491.03   14.43   1
   1  -7  -7  514.56   14.12   4
   0  -7  -7  909.17   24.68   1
   0  -7   7  896.46   24.31   4
   0   7   7  922.03   25.31   3
   0  -7   7  897.78   25.07   3
   0   7  -7  913.16   24.14   2
  -1  -7  -7  282.20    8.80   1
  -1   7  -7  263.06    8.48   2
   1   7   7  293.48    8.99   3
   1  -7   7  278.28    8.92   3
   2  -7   7  397.12   12.41   3
   2   7   7  409.83   12.28   3
  -2   7  -7  414.83   11.94   2
  -2  -7  -7  400.82   12.24   1
   3   7   7  325.78    9.90   2
  -3   7  -7  330.56   10.19   2
  -3  -7  -7  330.78   10.57   1
   3  -7   7  318.56   10.57   3
   4   8  -7  316.81    9.89   2
  -4   8   7  301.70   10.14   4
  -4  -8   7  316.25   10.27   4
  -4   8   7  306.14    9.97   3
   4  -8  -7  314.69    9.93   1
   3  -8  -7  251.43    8.20   1
  -3   8   7  251.05    8.38   3
  -3  -8   7  249.00    8.42   4
   3  -8  -7  253.39    8.26   4
   3   8  -7  263.01    8.24   2
   2  -8  -7  291.20    9.11   1
   2   8  -7  295.66    9.07   2
  -2  -8   7  292.77    9.24   4
  -2   8   7  293.94    9.43   3
   2  -8  -7  299.41    9.06   4
   1  -8  -7  444.54   12.60   4
  -1  -8   7  428.33   12.78   4
  -1   8   7  446.66   13.36   3
  -1  -8   7  458.64   12.95   3
   1  -8  -7  453.45   12.98   1
   1   8  -7  433.87   12.70   2
   0  -8   7  168.29    5.78   3
   0  -8  -7  163.03    5.70   1
   0   8   7  162.65    5.90   3
   0   8  -7  158.12    5.60   2
   0  -8   7  163.28    5.53   4
   1  -8   7  154.89    5.75   3
   1  -8   7  161.24    5.36   4
   1   8   7  153.09    5.73   3
  -1   8  -7  155.91    5.57   2
  -1  -8  -7  159.30    5.69   1
   2   8   7  168.19    6.01   3
   2  -8   7  159.86    6.15   3
  -2  -8  -7  168.49    6.15   1
  -2   8  -7  163.82    5.88   2
   3  -8   7   32.54    2.48   3
  -3   8  -7   31.65    2.31   2
  -3  -8  -7   34.96    2.48   1
   4  -9  -7   44.82    2.67   1
  -4   9   7   36.98    2.50   3
   4   9  -7   39.70    2.59   2
   4  -9  -7   39.31    2.67   4
  -3   9   7  190.62    6.98   3
   3  -9  -7  195.55    6.81   1
  -3  -9   7  201.43    7.11   4
   3  -9  -7  195.70    6.87   4
   3   9  -7  206.04    6.96   2
  -2  -9   7  168.54    5.99   4
  -2   9   7  153.57    5.98   3
   2  -9  -7  163.12    5.76   4
   2   9  -7  164.85    5.85   2
   2  -9  -7  164.13    5.74   1
  -1  -9   7   91.37    3.72   4
   1  -9  -7   79.66    3.37   4
   1  -9  -7   77.34    3.51   1
   1   9  -7   80.92    3.59   2
  -1   9   7   87.08    3.86   3
   0  -9   7   47.35    2.59   3
   0  -9  -7   46.87    2.59   1
   0   9   7   51.83    2.83   3
   0  -9   7   46.42    2.45   4
   0   9  -7   48.67    2.63   2
   1  -9   7   40.23    2.45   3
   1   9   7   40.01    2.51   3
  -1   9  -7   40.17    2.40   2
   1  -9   7   37.53    2.21   4
  -1  -9  -7   41.51    2.48   1
  -2   9  -7   32.40    2.24   2
   2   9   7   30.17    2.22   3
   2  -9   7   25.13    2.11   3
  -2  -9  -7   32.88    2.29   1
  -3   9  -7  384.41   11.77   2
   3 -10  -7   75.11    3.66   4
   3  10  -7   78.13    3.72   2
  -3  10   7   69.70    3.64   3
   3 -10  -7   76.75    3.56   1
  -3 -10   7   73.68    3.80   4
   2 -10  -7   97.68    4.09   4
   2  10  -7   89.71    4.03   2
  -2  10   7   90.79    4.23   3
  -2 -10   7   95.30    4.19   4
   2 -10  -7   98.07    4.00   1
  -1  10   7   48.18    2.87   3
  -1 -10   7   50.38    2.72   4
   1  10  -7   47.99    2.69   2
   1 -10  -7   50.89    2.69   1
   0 -10   7  253.56    8.10   4
   0  10   7  239.07    8.42   3
   0 -10  -7  255.31    8.15   1
   0 -10   7  241.97    8.16   3
   0  10  -7  248.91    8.10   2
   1  10   7  220.98    7.72   3
   1 -10   7  211.96    7.22   4
  -1  10  -7  216.53    7.38   2
  -1 -10  -7  229.62    7.55   1
   1 -10   7  215.18    7.65   3
   2 -10   7   21.10    1.99   3
  -2  10  -7   19.50    1.86   2
  -2 -10  -7   21.76    2.02   1
   3 -11  -7  151.58    5.94   4
   2  11  -7   45.88    2.77   2
   2 -11  -7   50.74    2.87   4
  -2 -11   7   50.29    2.97   4
  -2  11   7   49.51    2.99   3
   1 -11  -7   82.37    3.65   1
  -1  11   7   78.19    3.97   3
  -1 -11   7   80.57    3.80   4
   1  11  -7   81.64    3.76   2
   0  11  -7  113.72    4.61   2
   0 -11  -7  112.20    4.52   1
   0  11   7  108.60    4.80   3
   0 -11   7  107.43    4.58   3
   0 -11   7  107.70    4.50   4
  -1  11  -7   30.43    2.23   2
  -1 -11  -7   31.57    2.28   1
   1  11   7   33.09    2.48   3
   1 -11   7   31.63    2.37   3
   1 -11   7   31.60    2.23   4
   2 -12  -7    0.06    0.75   4
  -1 -12   7   12.95    1.59   4
   0 -12   7   37.89    2.55   4
   0  12  -7   40.78    2.64   2
   5   0  -8  582.39   16.98   1
  -5   0   8  580.09   17.09   4
  -4   0   8  503.03   14.68   4
   4   0  -8  505.45   14.70   1
   3   0  -8  632.51   17.47   1
  -3   0   8  621.51   17.42   4
  -2   0   8 1260.93   33.52   3
   2   0  -8 1231.75   32.95   1
  -2   0   8 1250.09   32.81   4
   2   0  -8 1241.64   31.73   2
   1   0  -8 1022.52   27.28   1
  -1   0   8 1009.18   27.93   3
   1   0  -8 1042.63   26.42   2
  -1   0   8 1037.17   27.01   4
   0   0  -8 1590.47   42.18   1
   0   0  -8 1628.09   41.10   2
   0   0   8 1627.62   43.36   3
  -1   0  -8 2668.48   68.30   1
  -1   0  -8 2647.31   66.70   2
   1   0   8 2597.50   70.06   3
  -2   0  -8   59.41    2.77   2
   2   0   8   55.31    2.82   3
  -2   0  -8   57.64    2.71   1
   3   0   8  615.99   17.31   2
   3   0   8  622.49   18.14   3
  -3   0  -8  634.09   17.70   1
   4   0   8  232.82    7.96   3
   4   0   8  219.46    7.73   2
  -4   0  -8  242.49    8.01   1
  -5   1   8   66.91    3.53   4
   5   1  -8   65.65    3.35   1
  -5  -1   8   67.55    3.56   4
   5  -1  -8   63.64    3.34   1
  -4   1   8  457.07   13.44   4
   4  -1  -8  460.77   13.42   1
  -4  -1   8  452.96   13.45   4
   4   1  -8  442.41   13.27   1
  -3  -1   8  239.49    7.68   4
   3  -1  -8  237.91    7.61   1
  -3   1   8  245.81    7.63   4
   3   1  -8  241.11    7.52   1
   2   1  -8  305.43    8.29   2
   2  -1  -8  294.22    8.79   1
  -2  -1   8  297.87    8.74   3
   2   1  -8  301.51    8.73   1
  -2  -1   8  287.79    8.73   4
  -2   1   8  276.87    8.59   4
  -1   1   8  696.99   18.37   4
   1  -1  -8  691.35   17.89   2
   1   1  -8  676.57   18.57   1
  -1   1   8  678.89   19.13   3
   1  -1  -8  669.99   18.72   1
   1   1  -8  686.13   18.08   2
  -1  -1   8  711.99   18.51   4
  -1  -1   8  696.31   19.12   3
   0   1  -8 1017.83   26.85   1
   0  -1  -8 1026.94   26.16   2
   0  -1  -8 1004.81   26.99   1
   0   1  -8 1003.65   26.26   2
   0   1   8 1013.23   27.75   3
   0  -1   8 1021.48   27.76   3
  -1  -1  -8  331.91    9.72   1
   1   1   8  328.50   10.03   3
  -1  -1  -8  327.61    9.44   2
  -1   1  -8  326.26    9.49   2
   1  -1   8  328.29   10.07   3
  -1   1  -8  332.77    9.55   1
  -2  -1  -8  441.25   12.76   1
   2   1   8  430.77   12.34   2
   2  -1   8  452.63   13.20   3
  -2   1  -8  440.08   12.57   1
   2   1   8  453.01   13.16   3
  -2   1  -8  422.03   12.49   2
   3   1   8  104.83    4.26   3
   3   1   8  101.70    4.07   2
  -3   1  -8   96.87    4.01   1
  -3  -1  -8   97.66    4.15   1
   3  -1   8  104.12    4.34   3
  -4   1  -8  189.61    7.02   2
   4   1   8  191.89    6.86   2
  -4  -1  -8  201.42    7.15   1
   4  -1   8  204.49    7.16   3
  -5   2   8  119.22    5.04   4
   5  -2  -8  118.40    4.98   1
  -5  -2   8  113.77    5.01   4
   5   2  -8  118.17    4.83   1
  -4  -2   8  326.34   10.34   4
   4   2  -8  333.61   10.13   1
  -4   2   8  334.06   10.30   4
   4  -2  -8  327.40   10.23   1
  -3  -2   8  479.75   13.69   4
   3   2  -8  470.09   13.43   1
  -3   2   8  485.50   13.53   3
   3   2  -8  469.99   12.85   2
  -3   2   8  470.66   13.56   4
   3  -2  -8  463.04   13.61   1
  -2   2   8    2.43    0.76   4
  -2  -2   8    3.80    0.93   4
   2  -2  -8    3.29    0.85   1
   2   2  -8    4.19    0.71   2
  -2   2   8    3.26    0.82   3
  -2  -2   8    3.81    0.78   3
   2   2  -8    3.02    0.74   1
   1   2  -8  784.55   20.55   2
  -1   2   8  784.86   20.78   4
   1   2  -8  816.12   21.00   1
  -1   2   8  767.85   21.65   3
   1  -2  -8  761.06   21.21   1
  -1  -2   8  800.07   21.01   4
  -1  -2   8  772.04   21.58   3
   0   2  -8  938.44   24.60   2
   0  -2   8  964.50   25.96   3
   0  -2  -8  935.36   25.29   1
   0   2  -8  957.70   24.98   1
   0   2   8  914.56   25.90   3
   0  -2  -8  953.95   24.36   2
  -1   2  -8  481.14   12.93   1
   1   2   8  443.11   13.50   3
  -1  -2  -8  475.88   12.80   2
  -1   2  -8  452.97   12.88   2
   1  -2   8  457.52   13.60   3
  -1  -2  -8  471.37   13.27   1
   2  -2   8  192.53    6.51   3
   2   2   8  186.70    6.39   3
  -2  -2  -8  178.47    6.20   1
   2   2   8  184.81    5.93   2
  -2   2  -8  179.52    6.11   2
   3  -2   8   35.94    2.34   3
   3   2   8   33.00    2.08   2
  -3  -2  -8   33.47    2.23   1
  -3   2  -8   32.97    2.16   2
   3   2   8   32.06    2.17   3
  -4   2  -8  115.34    5.01   2
   4  -2   8  124.88    5.10   3
   4   2   8  119.02    4.89   2
  -4  -2  -8  126.47    5.21   1
  -5  -3   8   64.24    3.59   4
   5   3  -8   62.94    3.26   1
   5  -3  -8   65.12    3.45   1
  -5   3   8   68.44    3.62   4
   4   3  -8  178.30    6.00   1
  -4  -3   8  158.08    6.13   4
  -4   3   8  171.17    6.18   4
   4  -3  -8  177.33    6.14   1
   3  -3  -8    2.91    0.89   1
   3   3  -8    3.56    0.82   1
   3   3  -8    3.10    0.70   2
  -3   3   8    7.11    0.98   3
  -3  -3   8    4.29    1.05   4
  -3   3   8    4.27    0.94   4
   2   3  -8  631.27   19.43   1
   2   3  -8  748.94   19.28   2
  -2  -3   8  748.36   19.91   4
  -2  -3   8  732.52   19.91   3
  -2   3   8  736.97   19.71   4
   2  -3  -8  720.69   19.89   1
  -2   3   8  759.99   20.26   3
   1   3  -8  824.52   21.65   2
   1   3  -8  867.58   21.94   1
  -1  -3   8  804.09   22.00   4
  -1   3   8  831.29   21.86   4
  -1  -3   8  799.69   22.61   3
   1  -3  -8  824.84   22.35   1
  -1   3   8  812.48   22.77   3
   0  -3  -8   94.05    3.68   1
   0   3  -8   94.16    3.53   2
   0  -3  -8   98.31    3.28   2
   0   3   8   97.51    3.82   3
   0  -3   8   99.36    3.83   3
   1   3   8  581.99   15.65   2
  -1   3  -8  583.87   15.99   2
  -1  -3  -8  602.84   16.47   1
   1  -3   8  583.19   16.81   3
   1   3   8  575.13   16.75   3
   2   3   8  132.45    4.97   3
   2  -3   8  126.45    5.00   3
  -2   3  -8  131.03    4.82   2
  -2  -3  -8  135.14    4.96   1
   2   3   8  134.41    4.60   2
  -3   3  -8  244.27    8.08   2
   3   3   8  252.65    7.95   2
  -3  -3  -8  239.65    8.24   1
   3   3   8  252.75    8.28   3
   3  -3   8  259.54    8.48   3
   4  -3   8  224.29    7.80   3
   4   3   8  203.16    7.35   2
  -4  -3  -8  222.70    7.87   1
  -5   4   8   24.52    2.14   4
   5  -4  -8   28.25    2.28   1
  -5  -4   8   20.35    2.21   4
   5   4  -8   24.75    1.95   1
   4   4  -8   69.07    3.17   1
  -4   4   8   67.38    3.38   4
   4   4  -8   65.79    2.97   2
   4  -4  -8   68.18    3.32   1
  -4  -4   8   72.55    3.58   4
  -3   4   8  214.12    7.12   4
  -3   4   8  216.86    7.02   3
   3  -4  -8  219.06    7.20   1
  -3  -4   8  214.19    7.31   4
   3   4  -8  211.93    6.82   1
   3   4  -8  231.35    6.82   2
   2  -4  -8  287.22    8.85   1
  -2   4   8  286.11    8.65   4
  -2   4   8  292.25    8.92   3
   2   4  -8  292.12    8.51   2
  -2  -4   8  288.78    8.88   4
  -1   4   8  501.27   13.61   4
   1  -4  -8  476.40   14.02   1
  -1  -4   8  504.18   14.15   3
  -1   4   8  499.83   14.37   3
   1   4  -8  485.69   13.61   2
  -1  -4   8  505.39   13.81   4
   0  -4   8  176.86    6.01   3
   0   4   8  175.69    6.06   3
   0  -4  -8  178.00    5.91   1
   0   4  -8  180.89    5.76   2
   1   4   8  380.10   11.49   3
   1  -4   8  382.05   11.53   3
  -1  -4  -8  375.67   11.28   1
  -1   4  -8  381.47   10.99   2
   1   4   8  385.67   10.56   2
   2   4   8  195.13    6.63   3
  -2   4  -8  193.36    6.45   2
   2  -4   8  191.32    6.72   3
  -2  -4  -8  187.54    6.58   1
   2   4   8  194.71    6.17   2
  -3   4  -8  170.46    6.21   2
  -3  -4  -8  175.79    6.44   1
   3   4   8  171.90    5.98   2
   3  -4   8  180.52    6.53   3
   3   4   8  176.96    6.28   3
   4  -4   8   83.92    4.13   3
   5  -5  -8   20.23    2.04   1
  -5  -5   8   19.65    2.14   4
  -5   5   8   18.81    2.06   4
   4  -5  -8   76.59    3.61   1
  -4  -5   8   75.33    3.83   4
   4   5  -8   82.02    3.43   2
  -4   5   8   79.94    3.77   4
  -3   5   8  385.27   11.72   4
  -3  -5   8  393.99   11.95   4
   3   5  -8  393.06   11.31   2
  -3   5   8  403.90   11.82   3
   3  -5  -8  396.70   11.81   1
   2   5  -8   34.20    2.00   2
  -2  -5   8   34.77    2.19   4
  -2   5   8   37.49    2.18   3
   2  -5  -8   35.11    2.08   1
  -2   5   8   33.73    1.99   4
  -1  -5   8  446.82   12.61   4
   1   5  -8  447.79   12.55   2
   1  -5  -8  440.01   12.92   1
  -1   5   8  457.00   13.22   3
  -1  -5   8  443.71   12.88   3
   0  -5   8  120.65    4.16   4
   0  -5  -8  126.47    4.59   1
   0   5  -8  124.37    4.47   2
   0  -5   8  127.06    4.63   3
   0   5   8  122.77    4.70   3
   1   5   8  102.61    4.15   3
   1  -5   8  104.62    4.21   3
  -1  -5  -8  101.96    4.13   1
  -1   5  -8  104.69    4.00   2
   2   5   8   46.61    2.26   2
   2   5   8   48.02    2.59   3
  -2   5  -8   39.77    2.36   2
  -2  -5  -8   41.04    2.46   1
   2  -5   8   44.36    2.57   3
   3   5   8   53.76    2.88   3
  -3  -5  -8   52.86    3.05   1
  -3   5  -8   52.98    2.93   2
   3  -5   8   54.51    3.06   3
   3   5   8   51.63    2.69   2
   5   6  -8   72.65    3.46   2
   4   6  -8  327.42    9.95   2
   4  -6  -8  333.80   10.36   1
  -4  -6   8  314.50   10.53   4
  -4   6   8  330.49   10.46   4
  -3  -6   8   55.40    3.03   4
  -3   6   8   59.43    2.93   4
  -3   6   8   56.75    2.84   3
   3  -6  -8   51.08    2.79   1
   3   6  -8   57.83    2.78   2
  -2   6   8  215.09    7.14   3
   2  -6  -8  205.72    6.96   1
   2   6  -8  215.79    6.85   2
  -2  -6   8  213.44    7.03   4
  -1  -6   8  162.33    5.45   3
   1  -6  -8  161.04    5.61   1
   1   6  -8  161.08    5.46   2
  -1   6   8  155.54    5.72   3
  -1  -6   8  160.55    5.40   4
   0  -6   8  260.66    8.23   3
   0  -6   8  261.06    7.77   4
   0   6  -8  254.26    7.91   2
   0   6   8  255.48    8.35   3
   0  -6  -8  255.19    8.14   1
  -1   6  -8  341.26   10.22   2
   1   6   8  352.13   10.73   3
   1  -6   8  340.28   10.68   3
  -1  -6  -8  346.08   10.56   1
  -2   6  -8  112.57    4.46   2
   2   6   8  113.36    4.49   3
  -2  -6  -8  102.53    4.50   1
   2  -6   8  110.56    4.58   3
  -3   6  -8  351.48   11.02   2
  -3  -6  -8  359.09   11.43   1
   3   6   8  357.16   10.70   2
   3  -6   8  363.71   11.57   3
   4  -7  -8   67.68    3.42   1
   4   7  -8   71.49    3.37   2
  -4  -7   8   68.99    3.67   4
  -4   7   8   61.88    3.41   4
   3   7  -8  131.82    4.89   2
  -3   7   8  130.62    5.04   4
   3  -7  -8  128.15    4.94   1
  -3  -7   8  127.17    5.15   4
  -3   7   8  123.66    4.92   3
  -2  -7   8   71.75    3.36   4
   2   7  -8   75.17    3.31   2
  -2   7   8   75.04    3.45   3
   2  -7  -8   71.05    3.31   1
   2  -7  -8   74.82    3.20   4
   1  -7  -8  214.37    7.09   1
   1   7  -8  213.33    6.93   2
  -1  -7   8  209.38    6.85   4
  -1   7   8  211.70    7.24   3
  -1  -7   8  214.72    6.89   3
   0   7   8   16.60    1.66   3
   0   7  -8   16.33    1.50   2
   0  -7   8   16.27    1.62   3
   0  -7  -8   18.84    1.62   1
   0  -7   8   16.42    1.39   4
  -1   7  -8  126.65    4.78   2
   1   7   8  118.93    4.84   3
   1  -7   8  120.68    4.88   3
  -1  -7  -8  131.48    4.94   1
   2  -7   8   28.47    2.25   3
   2   7   8   31.25    2.22   3
  -2  -7  -8   32.23    2.22   1
  -2   7  -8   31.52    2.20   2
  -3  -7  -8   19.63    1.95   1
   3  -7   8   22.63    2.06   3
  -3   7  -8   22.05    2.03   2
   4   8  -8   72.06    3.60   2
  -4  -8   8   73.49    3.90   4
  -4   8   8   71.43    3.75   4
   4  -8  -8   75.89    3.67   1
  -4   8   8   74.12    3.57   3
   3  -8  -8   17.28    1.63   1
  -3  -8   8   16.38    1.79   4
  -3   8   8   14.45    1.61   3
   3  -8  -8   18.15    1.72   4
   3   8  -8   16.68    1.65   2
  -2   8   8   59.20    3.09   3
   2  -8  -8   62.10    2.99   1
   2  -8  -8   55.72    2.79   4
  -2  -8   8   57.22    2.97   4
   2   8  -8   59.84    2.96   2
  -1   8   8   30.52    2.19   3
   1  -8  -8   34.43    2.18   1
   1   8  -8   30.82    2.06   2
  -1  -8   8   32.47    2.06   4
   0  -8   8  129.14    4.74   4
   0   8   8  133.60    5.20   3
   0  -8  -8  132.10    5.03   1
   0  -8   8  131.18    5.01   3
   0   8  -8  133.06    4.98   2
  -1   8  -8  206.72    7.01   2
   1  -8   8  200.26    7.18   3
  -1  -8  -8  208.73    7.20   1
   1   8   8  209.69    7.32   3
  -2   8  -8   19.67    1.76   2
   2  -8   8   19.40    1.92   3
   2   8   8   18.61    1.80   3
  -2  -8  -8   17.96    1.73   1
  -4   9   8  123.14    5.20   3
   4  -9  -8  129.15    5.22   1
  -3   9   8  245.74    8.35   3
   3   9  -8  249.64    8.19   2
  -3  -9   8  242.22    8.35   4
   3  -9  -8  234.05    8.05   1
   3  -9  -8  237.60    8.09   4
  -2  -9   8    5.07    1.19   4
   2  -9  -8    6.69    1.17   1
  -2   9   8    4.40    1.12   3
   2   9  -8    5.24    1.10   2
   2  -9  -8    7.05    1.11   4
   1  -9  -8  335.73   10.28   1
  -1  -9   8  325.58   10.11   4
   1   9  -8  325.00   10.09   2
  -1   9   8  324.79   10.56   3
   0  -9   8  156.55    5.56   4
   0   9   8  163.45    6.11   3
   0  -9  -8  163.64    5.86   1
   0  -9   8  153.17    5.79   3
   0   9  -8  155.78    5.74   2
   1  -9   8  102.62    4.55   3
   1   9   8  108.24    4.69   3
  -1   9  -8  102.10    4.36   2
  -1  -9  -8  108.09    4.52   1
  -2   9  -8  192.04    6.95   2
   2  -9   8  187.08    7.17   3
  -2  -9  -8  188.53    7.03   1
   2   9   8  205.95    7.21   3
   3 -10  -8   26.65    2.17   4
  -3  10   8   24.78    2.15   3
   3 -10  -8   29.15    2.15   1
   2 -10  -8  460.79   13.42   1
  -2 -10   8  438.58   13.49   4
  -2  10   8  434.22   13.88   3
   2  10  -8  448.29   13.39   2
   2 -10  -8  458.03   13.32   4
   1 -10  -8  103.74    4.34   1
   1  10  -8   99.80    4.33   2
  -1 -10   8  100.79    4.31   4
  -1  10   8  103.70    4.60   3
   0 -10   8   68.36    3.32   4
   0 -10  -8   68.52    3.40   1
   0 -10   8   69.93    3.46   3
   0  10   8   73.60    3.68   3
   0  10  -8   70.58    3.47   2
   1 -10   8  243.22    8.47   3
  -1 -10  -8  242.06    8.29   1
  -1  10  -8  243.66    8.18   2
   1  10   8  244.59    8.57   3
   2 -11  -8   60.39    3.19   1
   1  11  -8   78.12    3.83   2
  -1  11   8   79.69    4.07   3
   1 -11  -8   79.81    3.76   1
  -1 -11   8   80.07    3.80   4
   0  11   8   80.86    4.08   3
   0 -11  -8   75.65    3.74   1
   0 -11   8   79.59    3.80   3
   0 -11   8   78.83    3.72   4
   0  11  -8   79.69    3.85   2
  -1 -11  -8   82.26    3.98   1
  -5   0   9    0.83    1.06   4
   5   0  -9    1.17    0.85   1
  -4   0   9   -0.28    0.83   4
   4   0  -9    0.70    0.70   1
  -3   0   9    0.55    0.73   4
   3   0  -9   -0.28    0.59   1
  -2   0   9    0.56    0.70   4
  -2   0   9    0.78    0.70   3
   2   0  -9    0.26    0.58   1
   1   0  -9    0.28    0.51   2
  -1   0   9   -0.16    0.66   3
   1   0  -9    0.22    0.57   1
   0   0   9    0.16    0.73   3
   0   0  -9    0.97    0.59   2
   0   0  -9    0.77    0.58   1
  -1   0  -9    0.42    0.57   2
   1   0   9   -0.69    0.69   3
  -1   0  -9    0.17    0.55   1
   2   0   9    0.20    0.74   3
  -2   0  -9    0.13    0.61   2
  -2   0  -9    0.11    0.58   1
  -3   0  -9    1.88    0.80   2
  -3   0  -9    0.45    0.72   1
   3   0   9    1.23    0.87   3
  -5   1   9   59.39    3.47   4
   5   1  -9   62.22    3.32   1
   5  -1  -9   61.75    3.39   1
  -5  -1   9   63.18    3.60   4
   4   1  -9   41.32    2.45   1
  -4   1   9   41.44    2.60   4
   4  -1  -9   39.62    2.46   1
  -4  -1   9   35.26    2.44   4
  -3   1   9  226.38    7.30   4
   3   1  -9  219.67    7.11   1
  -3  -1   9  223.30    7.33   4
   3  -1  -9  223.39    7.28   1
  -2   1   9  183.73    5.96   4
   2   1  -9  183.75    5.62   2
   2  -1  -9  181.74    6.11   1
  -2  -1   9  184.39    6.03   3
  -2  -1   9  189.66    6.10   4
   2   1  -9  181.48    6.00   1
  -2   1   9  189.90    6.14   3
   1   1  -9  899.21   23.30   2
  -1   1   9  885.70   24.68   3
  -1  -1   9  901.56   24.65   3
   1   1  -9  888.72   23.94   1
   1  -1  -9  885.79   24.10   1
  -1  -1   9  896.74   23.76   4
   0   1   9  111.98    4.54   3
   0  -1   9  116.10    4.52   3
   0   1  -9  121.79    4.18   2
   0  -1  -9  122.28    4.34   1
   0  -1  -9  125.48    4.11   2
   0   1  -9  123.02    4.20   1
  -1  -1  -9  495.98   13.61   2
  -1  -1  -9  505.15   14.06   1
  -1   1  -9  494.56   13.82   1
   1   1   9  475.07   14.44   3
  -1   1  -9  490.68   13.69   2
   1  -1   9  486.44   14.48   3
   2   1   9  190.30    6.72   3
   2  -1   9  184.18    6.70   3
  -2  -1  -9  187.84    6.48   1
  -2   1  -9  188.79    6.30   1
  -2  -1  -9  199.77    6.42   2
  -2   1  -9  194.92    6.43   2
   3   1   9   25.50    1.99   3
  -3  -1  -9   24.85    1.98   1
  -3   1  -9   24.69    1.93   2
   3  -1   9   24.19    2.04   3
  -5   2   9  407.97   12.61   4
   5  -2  -9  382.49   12.42   1
   5   2  -9  402.08   12.31   1
  -5  -2   9  394.32   12.58   4
  -4  -2   9   17.93    1.80   4
   4  -2  -9   15.33    1.60   1
   4   2  -9   17.60    1.58   1
  -4   2   9   20.37    1.85   4
  -3   2   9  152.18    5.39   4
   3  -2  -9  150.62    5.45   1
  -3  -2   9  148.03    5.45   4
   3   2  -9  151.35    5.23   1
   2   2  -9 1221.46   31.01   2
  -2  -2   9 1202.72   31.94   4
  -2   2   9 1185.51   32.61   3
  -2   2   9 1190.82   31.74   4
   2  -2  -9 1169.34   32.05   1
  -2  -2   9 1196.02   32.44   3
   2   2  -9 1237.67   31.91   1
  -1  -2   9  164.30    5.66   3
   1   2  -9  167.77    5.33   2
   1   2  -9  168.45    5.38   1
  -1  -2   9  166.35    5.38   4
   1  -2  -9  167.58    5.65   1
  -1   2   9  166.34    5.76   3
   0  -2  -9 2618.65   67.62   1
   0  -2   9 2610.32   69.21   3
   0   2   9 2599.96   69.23   3
   0   2  -9 2602.49   65.85   2
   0   2  -9 2639.02   67.24   1
   0  -2  -9 2538.73   65.54   2
   1   2   9  276.93    9.03   3
  -1  -2  -9  280.17    8.79   1
  -1   2  -9  290.07    8.63   2
  -1  -2  -9  286.71    8.44   2
   1  -2   9  289.54    9.15   3
  -2   2  -9  100.76    4.15   2
   2   2   9  101.47    4.32   3
  -2  -2  -9  110.86    4.35   1
   2  -2   9  106.19    4.45   3
  -3   2  -9   45.70    2.71   2
   3   2   9   48.00    2.77   3
  -3  -2  -9   43.75    2.72   1
   3  -2   9   51.16    2.88   3
   3   2   9   46.31    2.60   2
   5   3  -9   23.25    2.00   1
  -5   3   9   26.60    2.33   4
   5  -3  -9   21.73    2.04   1
  -5  -3   9   21.78    2.29   4
   4   3  -9    6.92    1.13   1
  -4  -3   9    3.93    1.22   4
  -4   3   9    5.85    1.25   4
   4  -3  -9    6.01    1.14   1
  -3   3   9   21.78    1.76   4
   3   3  -9   18.84    1.53   1
  -3  -3   9   22.24    1.96   4
  -3   3   9   18.55    1.60   3
   3   3  -9   19.81    1.47   2
   3  -3  -9   19.86    1.68   1
   2  -3  -9   23.72    1.74   1
   2   3  -9   23.41    1.54   1
   2   3  -9   24.21    1.56   2
  -2   3   9   19.79    1.58   3
  -2  -3   9   21.09    1.78   4
  -2   3   9   21.34    1.59   4
  -1   3   9  355.18   10.95   3
   1   3  -9  356.95   10.34   2
   1  -3  -9  373.60   10.84   1
  -1  -3   9  366.74   10.87   3
  -1  -3   9  366.34   10.45   4
   0  -3   9   40.51    2.40   3
   0   3  -9   41.60    2.12   2
   0  -3  -9   44.22    2.30   1
   0   3   9   37.16    2.28   3
  -1  -3  -9  252.78    8.25   1
   1   3   9  262.67    8.50   3
  -1  -3  -9  268.83    7.87   2
  -1   3  -9  255.60    8.04   2
   1  -3   9  267.99    8.58   3
  -2   3  -9   65.97    3.15   2
   2   3   9   71.08    3.36   3
  -2  -3  -9   64.98    3.25   1
   2   3   9   69.62    3.02   2
   2  -3   9   68.70    3.38   3
   3   3   9   72.03    3.36   2
  -3   3  -9   72.94    3.57   2
  -3  -3  -9   72.15    3.64   1
   3   3   9   77.76    3.66   3
   3  -3   9   75.95    3.77   3
   5   4  -9  105.46    4.55   1
   4  -4  -9  340.88   10.96   1
   4   4  -9  360.90   10.78   1
  -4  -4   9  358.10   11.27   4
  -4   4   9  353.58   11.07   4
  -3  -4   9  113.07    4.66   4
  -3   4   9  114.35    4.43   3
   3  -4  -9  111.66    4.53   1
  -3   4   9  116.20    4.56   4
   3   4  -9  117.97    4.21   2
  -2  -4   9   39.72    2.32   4
   2  -4  -9   36.55    2.23   1
   2   4  -9   41.29    2.15   2
  -2   4   9   35.18    2.21   3
  -2   4   9   37.14    2.08   4
  -1  -4   9  911.67   24.48   4
   1  -4  -9  921.26   24.98   1
  -1   4   9  898.90   25.44   3
  -1  -4   9  929.80   25.27   3
   1   4  -9  917.33   24.20   2
   0  -4  -9   28.11    1.95   1
   0   4  -9   30.99    1.92   2
   0   4   9   28.66    2.07   3
   0  -4   9   31.87    2.05   3
   1  -4   9  539.48   15.64   3
  -1   4  -9  519.57   14.78   2
   1   4   9  534.95   15.58   3
  -1  -4  -9  519.02   15.23   1
   2  -4   9  279.29    9.11   3
  -2  -4  -9  271.03    8.89   1
   2   4   9  272.51    8.96   3
   2   4   9  267.61    8.27   2
  -2   4  -9  277.06    8.70   2
  -3  -4  -9   25.47    2.16   1
   3  -4   9   28.11    2.21   3
   3   4   9   31.66    2.23   3
   3   4   9   28.49    1.95   2
  -3   4  -9   27.19    2.13   2
  -4   5   9   -0.32    0.80   4
   4  -5  -9    2.10    0.91   1
  -4  -5   9    0.02    0.94   4
   4   5  -9    1.61    0.72   2
   3  -5  -9  205.82    7.01   1
  -3  -5   9  194.94    7.04   4
  -3   5   9  210.28    6.96   4
  -3   5   9  200.19    6.91   3
   3   5  -9  208.47    6.65   2
  -2   5   9  775.71   20.76   4
   2   5  -9  764.78   20.44   2
  -2  -5   9  747.94   20.90   4
   2  -5  -9  751.17   21.05   1
  -2   5   9  746.18   21.39   3
  -1  -5   9   73.10    3.18   3
  -1   5   9   73.38    3.37   3
   1   5  -9   78.42    3.23   2
   1  -5  -9   72.11    3.32   1
  -1  -5   9   71.17    3.04   4
   0   5   9  961.91   26.53   3
   0   5  -9  947.23   25.24   2
   0  -5   9  950.57   26.34   3
   0  -5  -9  936.86   25.89   1
  -1  -5  -9  116.80    4.54   1
  -1   5  -9  111.92    4.33   2
   1  -5   9  108.16    4.49   3
   1   5   9  103.04    4.44   3
  -2   5  -9   55.34    2.92   2
  -2  -5  -9   51.45    2.96   1
   2  -5   9   58.05    3.10   3
   2   5   9   60.54    3.07   3
   3   5   9  106.88    4.63   3
  -3  -5  -9  109.62    4.81   1
  -3   5  -9  110.53    4.72   2
   3  -5   9  109.01    4.83   3
   3   5   9  107.30    4.39   2
   4   6  -9   67.01    3.29   2
  -4  -6   9   74.23    3.86   4
  -4   6   9   73.77    3.70   4
   4  -6  -9   69.21    3.52   1
   3  -6  -9   88.82    3.95   1
   3   6  -9   94.67    3.84   2
  -3   6   9   86.72    3.90   4
  -3   6   9   91.82    3.92   3
  -3  -6   9   90.91    4.13   4
  -2   6   9  125.95    4.53   4
  -2   6   9  117.50    4.73   3
   2   6  -9  116.91    4.49   2
  -2  -6   9  119.43    4.61   4
   2  -6  -9  114.91    4.64   1
  -1  -6   9  198.78    6.47   4
   1  -6  -9  191.20    6.75   1
   1   6  -9  195.80    6.57   2
  -1  -6   9  202.00    6.64   3
  -1   6   9  210.28    7.05   3
   0  -6   9  260.84    8.31   3
   0   6  -9  245.87    7.94   2
   0  -6  -9  241.67    8.16   1
   0   6   9  266.74    8.53   3
   1  -6   9  313.45   10.27   3
   1   6   9  331.64   10.37   3
  -1  -6  -9  319.15   10.17   1
  -1   6  -9  327.92    9.91   2
  -2   6  -9  133.11    5.16   2
   2   6   9  130.36    5.23   3
  -2  -6  -9  128.20    5.24   1
   2  -6   9  136.24    5.42   3
  -4   7   9  332.39   10.83   4
   4   7  -9  337.56   10.48   2
  -4  -7   9  342.50   11.06   4
   4  -7  -9  330.80   10.76   1
  -3  -7   9  183.74    6.70   4
  -3   7   9  185.66    6.62   3
  -3   7   9  179.92    6.50   4
   3  -7  -9  173.46    6.48   1
   3   7  -9  188.17    6.42   2
  -2  -7   9  109.05    4.44   4
   2   7  -9  110.32    4.36   2
   2  -7  -9  113.96    4.55   1
  -2   7   9  104.68    4.48   3
   1  -7  -9  322.59   10.14   1
  -1   7   9  322.21   10.36   3
   1   7  -9  326.71    9.88   2
  -1  -7   9  317.31    9.75   4
  -1  -7   9  330.48   10.01   3
   0  -7   9  115.61    4.68   3
   0  -7  -9  115.30    4.70   1
   0   7  -9  123.90    4.67   2
   0   7   9  119.91    4.91   3
   1  -7   9   83.22    3.90   3
  -1   7  -9   88.69    3.85   2
   1   7   9   80.64    3.92   3
  -1  -7  -9   87.03    3.90   1
  -2  -7  -9  128.10    5.27   1
   2   7   9  128.64    5.26   3
  -2   7  -9  127.22    5.13   2
   2  -7   9  128.78    5.36   3
  -3  -8   9  470.45   13.90   4
  -3   8   9  435.67   13.88   3
   3  -8  -9  446.13   13.70   1
  -3   8   9  448.65   13.67   4
   3   8  -9  473.62   13.48   2
  -2  -8   9  238.13    7.94   4
   2   8  -9  236.31    7.79   2
   2  -8  -9  235.47    7.95   1
  -2   8   9  239.19    8.20   3
   1  -8  -9   57.73    3.02   1
   1   8  -9   54.03    2.86   2
  -1  -8   9   54.54    2.80   4
  -1   8   9   52.94    3.00   3
   0   8  -9  629.45   17.82   2
   0   8   9  653.15   18.79   3
   0  -8   9  631.39   18.43   3
   0  -8  -9  624.64   18.21   1
  -1   8  -9  483.53   14.00   2
   1  -8   9  467.70   14.48   3
   1   8   9  483.76   14.60   3
  -1  -8  -9  462.35   14.18   1
   2  -8   9   60.00    3.48   3
  -2   8  -9   66.54    3.47   2
  -2  -8  -9   63.40    3.49   1
   2   8   9   64.33    3.50   3
   3   9  -9   38.23    2.54   2
  -3   9   9   34.65    2.48   4
  -3  -9   9   37.96    2.63   4
   3  -9  -9   36.88    2.49   1
  -3   9   9   32.92    2.46   3
   2  -9  -9   45.40    2.71   1
  -2   9   9   40.69    2.72   3
   2   9  -9   37.73    2.54   2
  -2  -9   9   44.84    2.72   4
   1  -9  -9   79.66    3.80   1
  -1  -9   9   83.22    3.72   4
  -1   9   9   81.58    3.99   3
   1   9  -9   79.43    3.75   2
   0  -9  -9   18.84    1.86   1
   0   9  -9   15.97    1.72   2
   0   9   9   23.99    2.07   3
   0  -9   9   24.73    2.04   3
  -1   9  -9    0.76    0.84   2
  -1  -9  -9    2.48    1.03   1
   1  -9   9    1.36    0.92   3
   1   9   9    1.58    1.04   3
  -2 -10   9   27.22    2.25   4
   2 -10  -9   29.28    2.27   1
   1 -10  -9  107.22    4.65   1
  -1 -10   9  104.24    4.48   4
   1  10  -9  104.67    4.59   2
  -1  10   9  108.14    4.84   3
   0  10   9  128.00    5.45   3
   0  10  -9  121.73    5.10   2
   0 -10  -9  126.88    5.18   1
   0 -10   9  124.99    5.14   3
   5   0 -10  260.46    8.95   1
  -4   0  10  142.02    5.56   4
   4   0 -10  139.61    5.40   1
  -3   0  10  707.28   19.71   4
   3   0 -10  702.24   19.70   1
  -2   0  10  624.75   17.10   4
   2   0 -10  598.66   17.15   1
  -2   0  10  619.49   17.50   3
   1   0 -10 1295.64   34.11   1
  -1   0  10 1271.01   34.98   3
   0   0 -10 1276.49   32.32   2
   0   0 -10 1241.96   33.15   1
   0   0  10 1222.62   34.20   3
   1   0  10  258.11    8.68   3
  -1   0 -10  265.66    8.12   2
  -1   0 -10  268.01    8.25   1
  -2   0 -10  125.65    4.74   1
   2   0  10  117.54    5.00   3
  -2   0 -10  123.74    4.73   2
   3   0  10  321.77   10.61   3
  -3   0 -10  320.21   10.20   2
   5   1 -10   17.77    1.87   1
   4   1 -10  214.26    7.42   1
  -4  -1  10  215.80    7.61   4
  -4   1  10  217.80    7.54   4
   4  -1 -10  218.80    7.46   1
  -3   1  10   99.89    4.21   4
   3   1 -10  109.43    4.25   1
  -3  -1  10  104.99    4.31   4
   3  -1 -10  106.24    4.31   1
  -2  -1  10  287.06    8.91   3
  -2   1  10  292.48    8.73   4
  -2  -1  10  286.12    8.78   4
   2  -1 -10  281.23    8.87   1
  -2   1  10  291.12    9.01   3
   2   1 -10  285.55    8.79   1
   1   1 -10  413.07   11.89   1
  -1   1  10  407.20   12.37   3
   1  -1 -10  416.66   12.06   1
  -1  -1  10  407.96   12.35   3
   1   1 -10  421.77   11.55   2
   0  -1 -10  115.00    3.97   2
   0   1 -10  113.73    4.08   2
   0   1 -10  113.12    4.10   1
   0  -1 -10  109.18    4.22   1
   0   1  10  108.72    4.47   3
   0  -1  10  110.12    4.50   3
  -1   1 -10  390.89   11.27   2
   1  -1  10  371.74   11.91   3
  -1  -1 -10  403.10   11.19   2
  -1  -1 -10  393.09   11.51   1
   1   1  10  369.93   11.91   3
  -1   1 -10  393.35   11.32   1
   2  -1  10   37.10    2.49   3
  -2  -1 -10   38.84    2.33   2
  -2   1 -10   42.57    2.44   2
   2   1  10   35.42    2.45   3
  -2  -1 -10   39.02    2.38   1
  -3  -1 -10   77.03    3.63   2
  -3   1 -10   68.25    3.51   2
  -3  -1 -10   72.54    3.55   1
   3   1  10   62.00    3.50   3
   3  -1  10   68.59    3.67   3
   5   2 -10   76.95    3.82   1
  -4   2  10  199.33    7.03   4
   4  -2 -10  185.51    6.82   1
  -4  -2  10  194.54    7.04   4
   4   2 -10  194.45    6.80   1
  -3  -2  10  151.37    5.61   4
   3  -2 -10  146.83    5.56   1
  -3   2  10  151.81    5.51   4
   3   2 -10  153.33    5.39   1
   2   2 -10  111.30    4.16   1
  -2   2  10  112.72    4.16   4
  -2   2  10  104.22    4.28   3
   2   2 -10  111.30    3.98   2
  -2  -2  10  115.01    4.33   4
   2  -2 -10  105.53    4.27   1
   1   2 -10   94.02    3.55   2
   1  -2 -10   89.39    3.78   1
  -1   2  10   97.60    3.94   3
  -1  -2  10   94.19    3.88   3
   1   2 -10   90.26    3.54   1
   0   2  10  174.74    6.29   3
   0  -2  10  177.68    6.29   3
   0   2 -10  179.95    5.85   2
   0  -2 -10  180.36    6.11   1
  -1  -2 -10  367.46   10.45   2
   1   2  10  358.31   11.24   3
  -1  -2 -10  355.87   10.87   1
  -1   2 -10  355.23   10.60   2
   1  -2  10  361.61   11.30   3
   2  -2  10   60.75    3.24   3
  -2   2 -10   59.93    3.05   2
   2   2  10   55.35    3.06   3
  -2  -2 -10   65.19    3.04   2
  -2  -2 -10   59.79    3.11   1
   3  -2  10  149.69    5.95   3
  -3   2 -10  144.25    5.70   2
  -3  -2 -10  144.80    5.73   1
   3   2  10  148.49    5.89   3
  -3  -2 -10  146.06    5.64   2
   5   3 -10  116.36    4.96   1
   4  -3 -10  187.28    6.90   1
   4   3 -10  195.44    6.79   1
  -4  -3  10  194.75    7.18   4
  -4   3  10  203.37    7.07   4
   3   3 -10  572.91   16.25   1
  -3   3  10  584.33   16.46   4
  -3  -3  10  567.70   16.62   4
   3  -3 -10  579.12   16.62   1
  -2   3  10  242.72    8.08   3
  -2  -3  10  255.15    7.99   4
   2  -3 -10  243.03    8.02   1
   2   3 -10  256.89    7.65   2
   1  -3 -10  422.27   12.67   1
  -1   3  10  426.23   12.94   3
  -1  -3  10  443.75   12.84   3
   1   3 -10  429.98   12.18   2
   0  -3 -10  711.04   20.03   1
   0  -3  10  736.12   20.55   3
   0   3  10  710.18   20.55   3
   0   3 -10  716.93   19.44   2
   1   3  10  126.92    5.11   3
  -1   3 -10  132.79    4.84   2
  -1  -3 -10  127.55    4.95   1
   1  -3  10  127.53    5.15   3
  -2  -3 -10  118.46    4.96   1
  -2   3 -10  129.48    5.01   2
  -2  -3 -10  127.33    4.82   2
   2  -3  10  130.58    5.29   3
   2   3  10  126.25    5.17   3
   3   3  10   82.39    4.04   3
   3   3  10   86.04    3.85   2
  -3  -3 -10   90.76    4.20   1
   4  -4 -10   42.63    2.66   1
  -4  -4  10   44.86    3.00   4
  -4   4  10   46.80    2.87   4
   3   4 -10   43.50    2.30   2
  -3   4  10   42.30    2.51   4
  -3   4  10   37.80    2.39   3
   3  -4 -10   39.14    2.44   1
  -3  -4  10   41.55    2.65   4
   2   4 -10  111.57    4.22   2
  -2   4  10  111.29    4.51   3
   2  -4 -10  108.52    4.45   1
  -2  -4  10  118.28    4.49   4
   1   4 -10   49.39    2.49   2
  -1  -4  10   44.46    2.53   3
  -1   4  10   48.49    2.68   3
   1  -4 -10   48.22    2.66   1
   0  -4  10  128.80    5.10   3
   0   4 -10  137.33    4.88   2
   0  -4 -10  134.81    5.06   1
   0   4  10  127.62    5.12   3
   1   4  10  286.38    9.55   3
  -1   4 -10  297.80    9.12   2
   1  -4  10  294.85    9.62   3
  -1  -4 -10  293.64    9.37   1
   2   4  10    6.57    1.26   3
  -2   4 -10    9.99    1.39   2
   2  -4  10    5.11    1.21   3
  -2  -4 -10    6.37    1.23   1
   3   4  10   28.04    2.26   3
   3   4  10   23.66    1.92   2
  -4  -5  10  102.90    4.83   4
  -4   5  10  107.73    4.69   4
   4  -5 -10  104.84    4.64   1
   3  -5 -10    7.43    1.27   1
  -3  -5  10    7.06    1.35   4
  -3   5  10    7.89    1.29   4
  -3   5  10    8.59    1.27   3
   3   5 -10    8.82    1.18   2
   2  -5 -10   15.65    1.59   1
   2   5 -10   22.44    1.69   2
  -2   5  10   16.65    1.62   3
  -2  -5  10   16.49    1.62   4
   1  -5 -10   88.49    3.82   1
  -1   5  10   80.89    3.77   3
   1   5 -10   79.88    3.49   2
  -1  -5  10   83.52    3.59   3
   0  -5  10   27.80    2.08   3
   0   5 -10   25.51    1.91   2
   0  -5 -10   25.45    1.96   1
   0   5  10   24.12    1.99   3
  -1   5 -10  114.23    4.54   2
   1   5  10  111.42    4.79   3
   1  -5  10  115.14    4.83   3
  -1  -5 -10  114.22    4.71   1
   2   5  10    8.43    1.41   3
  -2  -5 -10    9.89    1.44   1
  -2   5 -10    7.56    1.32   2
   2  -5  10    8.44    1.47   3
   4   6 -10  118.33    4.72   2
  -4  -6  10  111.69    5.14   4
  -4   6  10  117.55    5.09   4
  -3   6  10  203.17    7.09   3
   3  -6 -10  196.27    7.10   1
   3   6 -10  203.35    6.76   2
  -3   6  10  197.34    6.97   4
  -3  -6  10  196.02    7.10   4
   2  -6 -10   35.95    2.34   1
  -2  -6  10   39.99    2.41   4
   2   6 -10   38.90    2.30   2
  -2   6  10   35.19    2.43   3
  -1  -6  10   43.47    2.45   3
   1  -6 -10   41.73    2.53   1
  -1   6  10   36.96    2.49   3
   1   6 -10   38.00    2.33   2
   0  -6  10  333.91   10.59   3
   0  -6 -10  332.18   10.53   1
   0   6 -10  329.95   10.19   2
   0   6  10  345.10   10.86   3
  -1   6 -10   58.18    3.09   2
   1   6  10   60.05    3.25   3
   1  -6  10   60.49    3.25   3
  -1  -6 -10   58.92    3.14   1
   2  -6  10  291.58    9.92   3
   2   6  10  280.91    9.71   3
  -2  -6 -10  300.10    9.79   1
  -2   6 -10  298.71    9.55   2
  -3  -7  10   90.72    4.22   4
  -3   7  10   89.08    4.05   4
   3  -7 -10   86.52    4.08   1
  -3   7  10   88.43    4.13   3
   3   7 -10   90.87    3.96   2
  -2   7  10   27.21    2.19   3
   2  -7 -10   26.37    2.05   1
  -2  -7  10   27.66    2.07   4
   2   7 -10   28.98    2.06   2
  -1   7  10   21.42    1.98   3
   1   7 -10   18.06    1.68   2
   1  -7 -10   19.15    1.76   1
   0   7 -10   44.91    2.66   2
   0   7  10   52.12    3.06   3
   0  -7 -10   52.08    2.94   1
   0  -7  10   53.71    2.91   3
  -1   7 -10   69.57    3.52   2
  -1  -7 -10   71.79    3.66   1
   1   7  10   73.51    3.79   3
   1  -7  10   74.59    3.71   3
   2   7  10   29.62    2.34   3
   3  -8 -10   38.65    2.67   1
   3   8 -10   37.12    2.54   2
  -3   8  10   38.91    2.56   4
  -3  -8  10   42.15    2.80   4
  -3   8  10   38.48    2.65   3
  -2  -8  10   24.56    2.08   4
   2   8 -10   29.01    2.15   2
   2  -8 -10   29.12    2.25   1
  -2   8  10   28.93    2.28   3
  -1   8  10   78.49    3.94   3
   1  -8 -10   79.46    3.81   1
   1   8 -10   75.55    3.67   2
  -1  -8  10   79.43    3.54   4
   0  -8 -10   18.43    1.80   1
   0  -8  10   16.04    1.76   3
   0   8  10   20.55    1.98   3
   0   8 -10   18.33    1.75   2
  -1  -8 -10   40.67    2.77   1
   1  -8  10   46.72    3.01   3
   1   8  10   48.47    3.01   3
  -1   8 -10   42.15    2.72   2
  -2  -9  10  165.39    6.18   4
   2  -9 -10  162.72    6.26   1
  -2   9  10  156.76    6.35   3
   1   9 -10  300.26    9.72   2
  -1  -9  10  302.22    9.65   4
   1  -9 -10  303.96   10.02   1
  -1   9  10  305.87   10.31   3
   0  -9  10   28.42    2.28   3
   0  -9 -10   28.65    2.24   1
  -4   0  11   -1.55    0.86   4
   4   0 -11   -0.05    0.75   1
  -3   0  11   -0.84    0.80   4
   3   0 -11   -0.31    0.66   1
   2   0 -11    0.92    0.72   1
  -2   0  11   -0.50    0.72   3
   1   0 -11    0.17    0.66   1
  -1   0  11    0.46    0.81   3
   0   0 -11    0.51    0.65   1
   0   0  11   -1.67    0.65   3
   0   0 -11    1.23    0.76   2
   1   0  11    0.16    0.81   3
  -1   0 -11    0.51    0.65   1
  -1   0 -11    0.64    0.65   2
   2   0  11    0.54    0.78   3
  -2   0 -11    1.24    0.77   2
  -4   1  11   76.75    3.88   4
  -4  -1  11   75.55    3.92   4
   4  -1 -11   78.07    3.75   1
   4   1 -11   80.26    3.78   1
  -3  -1  11   92.87    4.09   4
   3   1 -11   92.32    3.98   1
  -3   1  11   93.65    4.05   4
   3  -1 -11   94.70    4.11   1
   2   1 -11  440.62   12.70   1
  -2  -1  11  427.62   12.91   3
  -2   1  11  433.89   13.00   3
   2  -1 -11  427.97   12.79   1
   1  -1 -11  254.05    8.02   1
  -1   1  11  244.37    8.21   3
   1   1 -11  251.73    7.85   1
  -1  -1  11  241.70    8.12   3
   0   1  11  161.64    6.17   3
   0  -1 -11  170.06    5.93   1
   0   1 -11  178.91    5.78   2
   0  -1  11  171.24    6.28   3
  -1  -1 -11   62.86    3.06   1
   1   1  11   56.24    3.17   3
  -1   1 -11   61.38    2.98   2
   1  -1  11   58.13    3.24   3
  -1  -1 -11   68.24    3.03   2
  -2  -1 -11    6.97    1.25   1
   2   1  11    9.52    1.48   3
  -2  -1 -11    8.95    1.34   2
  -2   1 -11    8.14    1.32   2
   2  -1  11    8.48    1.49   3
  -4   2  11  112.32    4.77   4
   4   2 -11  102.65    4.49   1
  -4  -2  11  102.83    4.70   4
   4  -2 -11  106.10    4.63   1
   3  -2 -11  326.83   10.40   1
  -3   2  11  332.61   10.25   4
  -3  -2  11  323.25   10.41   4
   3   2 -11  336.67   10.18   1
   2  -2 -11   30.86    2.13   1
  -2   2  11   32.81    2.15   3
  -1   2  11  159.46    6.04   3
   1  -2 -11  168.18    5.96   1
  -1  -2  11  169.41    6.07   3
   1   2 -11  174.70    5.66   2
   0   2 -11  140.36    4.88   2
   0  -2 -11  137.52    5.05   1
   0  -2  11  130.18    5.28   3
   0   2  11  127.84    5.24   3
  -1   2 -11  230.20    7.38   2
   1   2  11  212.92    7.77   3
  -1  -2 -11  224.38    7.51   1
   1  -2  11  222.62    7.84   3
   2   2  11  163.26    6.43   3
  -2  -2 -11  169.48    6.23   1
  -2   2 -11  168.47    6.17   2
  -2  -2 -11  168.59    6.01   2
   2  -2  11  166.20    6.50   3
   4  -3 -11   49.41    2.98   1
  -4  -3  11   54.86    3.34   4
  -4   3  11   52.37    3.15   4
   3  -3 -11   42.01    2.61   1
  -3   3  11   46.48    2.67   4
  -3  -3  11   43.67    2.79   4
   2   3 -11  292.53    8.51   2
   2  -3 -11  269.93    8.89   1
  -2   3  11  269.34    9.03   3
  -1   3  11  141.53    5.46   3
  -1  -3  11  150.27    5.45   3
   1   3 -11  139.97    5.04   2
   1  -3 -11  135.12    5.30   1
   0  -3 -11  236.48    7.94   1
   0  -3  11  242.94    8.26   3
   0   3  11  235.27    8.21   3
   0   3 -11  250.77    7.75   2
  -1  -3 -11  122.26    4.83   1
  -1   3 -11  120.29    4.67   2
   1   3  11  113.65    4.93   3
   1  -3  11  110.49    4.92   3
   2  -3  11  104.38    4.89   3
   2   3  11  110.13    4.87   3
  -2  -3 -11  114.51    4.81   1
  -2   3 -11  119.98    4.83   2
  -4   4  11   20.60    2.10   4
  -4  -4  11   25.09    2.40   4
  -3   4  11  103.04    4.35   4
  -3  -4  11  102.48    4.54   4
  -2   4  11  167.07    6.12   3
   2   4 -11  168.20    5.70   2
   2  -4 -11  155.03    5.96   1
  -1   4  11   28.61    2.22   3
  -1  -4  11   27.90    2.09   3
   1  -4 -11   28.53    2.08   1
   0   4  11  627.26   18.80   3
   0  -4  11  645.53   18.70   3
   0   4 -11  650.91   17.83   2
   0  -4 -11  634.16   18.30   1
   1  -4  11  252.14    8.83   3
   1   4  11  255.87    8.88   3
  -1  -4 -11  261.82    8.64   1
  -1   4 -11  260.95    8.40   2
  -2  -4 -11   93.34    4.42   1
   2   4  11  102.90    4.65   3
  -4   5  11  281.55    9.52   4
   3  -5 -11  182.37    6.84   1
  -3  -5  11  186.16    6.82   4
  -3   5  11  191.31    6.85   3
   3   5 -11  188.66    6.45   2
   2  -5 -11   32.84    2.33   1
  -2   5  11   36.54    2.43   3
  -2  -5  11   33.19    2.24   4
   2   5 -11   35.65    2.23   2
  -1   5  11  301.82   10.01   3
   1   5 -11  308.51    9.42   2
  -1  -5  11  304.22    9.70   3
   0   5  11   85.83    4.10   3
   0  -5  11   85.18    3.99   3
   0  -5 -11   90.35    4.03   1
   0   5 -11   85.28    3.82   2
  -1  -5 -11  231.49    7.96   1
   1  -5  11  229.00    8.14   3
  -1   5 -11  223.59    7.65   2
   1   5  11  229.76    8.18   3
  -3  -6  11   65.81    3.46   4
  -3   6  11   54.89    3.20   3
   3  -6 -11   57.46    3.29   1
   3   6 -11   60.77    3.12   2
   2   6 -11   85.60    3.82   2
  -2   6  11   87.76    4.16   3
   2  -6 -11   85.30    4.05   1
  -2  -6  11   88.55    3.88   4
  -1   6  11  178.92    6.70   3
   1   6 -11  173.76    6.25   2
   0   6  11  173.70    6.71   3
   0  -6 -11  176.31    6.51   1
   0   6 -11  173.65    6.28   2
   0  -6  11  176.74    6.54   3
   1   6  11  109.65    5.07   3
  -1   6 -11  116.94    4.84   2
   1  -6  11  114.00    4.98   3
  -1  -6 -11  110.75    4.87   1
  -3   7  11  124.25    5.26   3
  -3  -7  11  117.25    5.15   4
   3   7 -11  126.43    4.99   2
  -2  -7  11  180.27    6.42   4
  -2   7  11  173.01    6.74   3
   2  -7 -11  174.41    6.63   1
   2   7 -11  177.56    6.38   2
  -1   7  11   48.64    3.06   3
   1  -7 -11   50.02    2.99   1
   1   7 -11   50.27    2.85   2
   0   7 -11  114.12    4.84   2
   0   7  11  119.36    5.20   3
   0  -7 -11  118.55    5.02   1
   0  -7  11  115.86    4.97   3
  -2  -8  11   13.20    1.64   4
   1   8 -11   84.96    4.01   2
   0  -8  11   65.87    3.52   3
  -4   0  12  394.17   12.49   4
   4   0 -12  395.41   12.33   1
   3   0 -12  187.36    6.68   1
  -2   0  12   44.22    2.62   3
   2   0 -12   41.74    2.50   1
   1   0 -12   17.00    1.55   1
  -1   0  12   13.62    1.62   3
   0   0 -12   90.91    3.85   1
   0   0  12   79.98    3.94   3
  -1   0 -12  248.72    7.90   2
   1   0  12  235.26    8.48   3
  -2   0 -12   52.77    3.01   2
   4   1 -12   24.65    2.05   1
  -4  -1  12   27.08    2.42   4
  -4   1  12   22.70    2.28   4
   3  -1 -12  721.50   20.53   1
   3   1 -12  719.48   20.37   1
  -2   1  12  207.19    7.25   3
   2  -1 -12  203.18    7.10   1
   2   1 -12  210.44    7.06   1
  -1  -1  12  301.23    9.58   3
  -1   1  12  280.79    9.48   3
   1  -1 -12  287.75    9.20   1
   0   1 -12  213.47    6.83   2
   0  -1 -12  214.49    7.16   1
   0   1  12  198.36    7.42   3
   0  -1  12  204.99    7.44   3
  -1   1 -12  148.51    5.47   2
   1  -1  12  147.30    5.97   3
   1   1  12  135.02    5.78   3
  -1  -1 -12  153.14    5.62   1
  -2  -1 -12   86.80    4.01   2
  -4   2  12   -0.34    1.04   4
  -4  -2  12    0.92    1.19   4
   3  -2 -12  178.56    6.58   1
  -3  -2  12  175.88    6.56   4
   2  -2 -12  141.04    5.54   1
  -2   2  12  151.33    5.70   3
  -1  -2  12  124.03    4.98   3
  -1   2  12  119.91    4.99   3
   1  -2 -12  117.70    4.82   1
   0  -2 -12  114.65    4.62   1
   0   2 -12  114.60    4.45   2
   0  -2  12  109.23    4.78   3
   0   2  12  107.97    4.81   3
   1  -2  12   35.60    2.64   3
  -1   2 -12   43.11    2.58   2
   1   2  12   39.48    2.72   3
  -1  -2 -12   38.44    2.47   1
  -3  -3  12   26.52    2.30   4
   3  -3 -12   26.41    2.15   1
  -2   3  12  153.05    5.94   3
   2  -3 -12  156.85    5.87   1
   1  -3 -12  162.51    6.03   1
   1   3 -12  163.38    5.69   2
  -1   3  12  154.40    6.13   3
  -1  -3  12  166.09    6.11   3
   0   3  12    6.10    1.35   3
   0  -3 -12    5.79    1.15   1
   0  -3  12    5.03    1.23   3
   0   3 -12    5.26    1.11   2
   1  -3  12  361.93   11.87   3
  -1  -3 -12  365.75   11.47   1
  -1   3 -12  372.35   11.23   2
   1   3  12  355.77   11.82   3
   3  -4 -12  217.18    7.83   1
  -3  -4  12  229.61    7.91   4
   2  -4 -12   32.83    2.31   1
  -2   4  12   29.54    2.34   3
   1   4 -12   97.70    4.06   2
  -1   4  12   93.47    4.39   3
  -1  -4  12   94.19    4.24   3
   1  -4 -12   97.15    4.33   1
   0  -4  12  257.63    8.79   3
   0  -4 -12  253.24    8.61   1
   0   4  12  243.20    8.83   3
   0   4 -12  263.20    8.41   2
   1  -4  12   38.21    2.69   3
  -1   4 -12   36.74    2.49   2
  -1  -4 -12   31.60    2.38   1
  -3  -5  12    5.45    1.35   4
   2   5 -12   35.77    2.32   2
  -2   5  12   33.11    2.49   3
   2  -5 -12   33.18    2.42   1
   1   5 -12   24.88    1.99   2
   1  -5 -12   24.85    2.14   1
  -1  -5  12   25.82    2.08   3
  -1   5  12   26.23    2.26   3
   0  -5  12  174.83    6.66   3
   0   5  12  175.12    6.84   3
   0  -5 -12  165.94    6.52   1
   0   5 -12  184.92    6.42   2
   2   6 -12   23.60    1.97   2
  -2   6  12   24.08    2.22   3
  -1   6  12  110.60    4.99   3
   1  -6 -12  108.51    4.84   1
   0  -6  12  146.56    5.91   3
   3   0 -13    0.67    0.79   1
   2   0 -13   -0.50    0.65   1
  -1   0  13    0.64    0.85   3
   0   0  13    0.85    1.01   3
   3  -1 -13   88.47    4.18   1
   2  -1 -13  126.16    5.11   1
  -2   1  13  127.14    5.24   3
  -1  -1  13   33.40    2.41   3
  -1   1  13   31.30    2.36   3
   1  -1 -13   30.66    2.23   1
   0  -1 -13  118.47    4.90   1
   0   1  13  114.19    5.12   3
   0  -1  13  118.91    5.14   3
   2  -2 -13   64.02    3.34   1
  -2   2  13   60.05    3.40   3
  -1   2  13   30.24    2.41   3
  -1  -2  13   28.68    2.38   3
   1  -2 -13   33.41    2.34   1
   0  -2 -13   21.57    2.04   1
   0  -2  13   27.68    2.38   3
  -2   3  13   73.23    3.76   3
   2  -3 -13   68.59    3.63   1
  -1  -3  13   27.47    2.30   3
  -1   3  13   26.44    2.32   3
   1  -3 -13   25.40    2.15   1
   0  -3 -13   15.67    1.80   1
   0  -3  13   15.13    1.88   3
   0   3 -13   14.77    1.71   2
  -2   4  13    6.54    1.37   3
  -1  -4  13  117.42    5.03   3
   1   4 -13  118.42    4.77   2
   0   4 -13  154.73    5.89   2
   0   0   0    0.00    0.00   0
;
_shelx_hkl_checksum     18178
_shelx_res_file
;
TITL AV63m in Pc
CELL  0.71073   4.8041  10.8564  10.3862   90.000  101.067   90.000
ZERR     2.00   0.0007   0.0015   0.0015    0.000    0.002    0.000
LATT  -1
SYMM    X, - Y, 1/2 + Z
SFAC  C    H    N    O    P    S
UNIT  12   22   4    12   2    2
MERG   2
FMAP   2
PLAN   25
SIZE     0.100   0.180   0.280
ACTA
BOND   $H
CONF
DFIX 0.82 O3 H3A O4 H4A
L.S.  25
TEMP    21.00
WGHT    0.041500    0.021200
EXTI    0.099129
FVAR       1.70061
C1    1    0.809765    0.149232    0.090444    11.00000    0.02716    0.02725 =
         0.02445    0.00241    0.00370   -0.00068
C2    1    1.015293    0.149681    0.203475    11.00000    0.03681    0.03061 =
         0.03719   -0.00374   -0.00530    0.01017
AFIX  43
H2    2    1.147348    0.086203    0.219867    11.00000   -1.20000
AFIX   0
C3    1    1.023070    0.245492    0.292231    11.00000    0.03617    0.03347 =
         0.03363   -0.00298   -0.00845    0.00844
AFIX  43
H3    2    1.162297    0.247525    0.367987    11.00000   -1.20000
AFIX   0
C4    1    0.822031    0.338156    0.267276    11.00000    0.02875    0.02551 =
         0.02697    0.00071    0.00525    0.00114
C5    1    0.618335    0.337874    0.153219    11.00000    0.03949    0.03630 =
         0.03439    0.00092   -0.00355    0.01451
AFIX  43
H5    2    0.486221    0.401327    0.136807    11.00000   -1.20000
AFIX   0
C6    1    0.611575    0.243271    0.063866    11.00000    0.04023    0.04003 =
         0.02881   -0.00107   -0.00533    0.01052
AFIX  43
H6    2    0.475880    0.242594   -0.013166    11.00000   -1.20000
AFIX   0
N1    3    0.793791    0.045999   -0.001220    11.00000    0.02869    0.02753 =
         0.02433    0.00159    0.00354   -0.00072
N2    3    0.958885    0.579592    0.329925    11.00000    0.03102    0.02750 =
         0.04621    0.00478    0.00495    0.00209
O6    4    0.315981    0.087049    0.552393    11.00000    0.02725    0.03141 =
         0.02624   -0.00349    0.00141   -0.00090
O5    4    0.727885    0.123477    0.741569    11.00000    0.01894    0.04023 =
         0.02896    0.00626    0.00172    0.00203
O3    4    0.483852    0.301118    0.627568    11.00000    0.05143    0.02615 =
         0.06083    0.00911   -0.02120   -0.00786
O4    4    0.247398    0.167562    0.773406    11.00000    0.01949    0.09802 =
         0.03567   -0.02433    0.00855   -0.01126
O1    4    1.005054    0.422204    0.502222    11.00000    0.03894    0.04137 =
         0.02756    0.00129    0.00314    0.00789
O2    4    0.532037    0.486360    0.383258    11.00000    0.02501    0.04732 =
         0.04920   -0.00590    0.01068    0.00503
P1    5    0.441043    0.163690    0.669081    11.00000    0.01703    0.02509 =
         0.02298   -0.00013    0.00186   -0.00087
S1    6    0.823192    0.458583    0.381754    11.00000    0.02303    0.02745 =
         0.02867    0.00025    0.00527    0.00361
H1A   2    0.760187    0.072479   -0.082116    11.00000    0.03946
H1B   2    0.639241    0.000847    0.005912    11.00000    0.04607
H1C   2    0.945658    0.003140    0.017704    11.00000    0.04603
H2A   2    0.855115    0.611303    0.260718    11.00000    0.05006
H2B   2    1.142667    0.578173    0.332916    11.00000    0.04200
H3A   2    0.343382    0.334442    0.594453    11.00000    0.05234
H4A   2    0.082519    0.163881    0.741544    11.00000    0.07963
HKLF 4
REM  AV63m in Pc
REM R1 =  0.0210 for    2502 Fo > 4sig(Fo)  and  0.0211 for all    2512 data
REM    174 parameters refined using      4 restraints
END
WGHT      0.0410      0.0231
REM Highest difference peak  0.202,  deepest hole -0.220,  1-sigma level  0.055
Q1    1   0.8180  0.3938  0.3234  11.00000  0.05    0.20
Q2    1   0.7581  0.3540  0.1984  11.00000  0.05    0.18
Q3    1   1.5092  0.1086  0.3214  11.00000  0.05    0.17
Q4    1   1.5776  0.1458  0.3420  11.00000  0.05    0.15
Q5    1   0.3811  0.1210  0.6079  11.00000  0.05    0.15
Q6    1   0.5988  0.1326  0.7066  11.00000  0.05    0.15
Q7    1   0.3468  0.0310  0.5856  11.00000  0.05    0.15
Q8    1   0.9164  0.5337  0.3557  11.00000  0.05    0.14
Q9    1   0.2267  0.1938  0.8601  11.00000  0.05    0.14
Q10   1   0.6313  0.4541  0.1502  11.00000  0.05    0.14
Q11   1   0.6173  0.2416  0.3758  11.00000  0.05    0.14
Q12   1   0.9068  0.2945  0.2860  11.00000  0.05    0.13
Q13   1   0.5366  0.3337  0.6427  11.00000  0.05    0.13
Q14   1   0.8911  0.4283  0.1486  11.00000  0.05    0.13
Q15   1   1.0811  0.5056  0.1947  11.00000  0.05    0.13
Q16   1   0.2459  0.1318  0.7721  11.00000  0.05    0.13
Q17   1   0.7433  0.0824  0.7639  11.00000  0.05    0.12
Q18   1   0.4290  0.2589  0.6682  11.00000  0.05    0.12
Q19   1   0.9762  0.6788  0.4302  11.00000  0.05    0.12
Q20   1   1.0095  0.5498  0.2794  11.00000  0.05    0.12
Q21   1   0.7810  0.5170  0.1371  11.00000  0.05    0.12
Q22   1   0.9248  0.5731  0.5820  11.00000  0.05    0.12
Q23   1   0.4638  0.4993  0.1791  11.00000  0.05    0.12
Q24   1   0.5605  0.5013  0.2330  11.00000  0.05    0.11
Q25   1   1.0030  0.4206  0.5364  11.00000  0.05    0.11
;
_shelx_res_checksum     94597
_shelxl_version_number         .2013
_iucr_refine_instructions_details
;
TITL AV63m in Pc
CELL  0.71073   4.8041  10.8564  10.3862   90.000  101.067   90.000
ZERR     2.00   0.0007   0.0015   0.0015    0.000    0.002    0.000
LATT  -1
SYMM    X, - Y, 1/2 + Z
SFAC  C    H    N    O    P    S
UNIT  12   22   4    12   2    2
MERG   2
FMAP   2
PLAN   25
SIZE     0.100   0.180   0.280
ACTA
BOND   $H
CONF
DFIX 0.82 O3 H3A O4 H4A
L.S.  25
TEMP    21.00
WGHT    0.041500    0.021200
EXTI    0.099129
FVAR       1.70061
C1    1    0.809765    0.149232    0.090444    11.00000    0.02716    0.02725 =
         0.02445    0.00241    0.00370   -0.00068
C2    1    1.015293    0.149681    0.203475    11.00000    0.03681    0.03061 =
         0.03719   -0.00374   -0.00530    0.01017
AFIX  43
H2    2    1.147348    0.086203    0.219867    11.00000   -1.20000
AFIX   0
C3    1    1.023070    0.245492    0.292231    11.00000    0.03617    0.03347 =
         0.03363   -0.00298   -0.00845    0.00844
AFIX  43
H3    2    1.162297    0.247525    0.367987    11.00000   -1.20000
AFIX   0
C4    1    0.822031    0.338156    0.267276    11.00000    0.02875    0.02551 =
         0.02697    0.00071    0.00525    0.00114
C5    1    0.618335    0.337874    0.153219    11.00000    0.03949    0.03630 =
         0.03439    0.00092   -0.00355    0.01451
AFIX  43
H5    2    0.486221    0.401327    0.136807    11.00000   -1.20000
AFIX   0
C6    1    0.611575    0.243271    0.063866    11.00000    0.04023    0.04003 =
         0.02881   -0.00107   -0.00533    0.01052
AFIX  43
H6    2    0.475880    0.242594   -0.013166    11.00000   -1.20000
AFIX   0
N1    3    0.793791    0.045999   -0.001220    11.00000    0.02869    0.02753 =
         0.02433    0.00159    0.00354   -0.00072
N2    3    0.958885    0.579592    0.329925    11.00000    0.03102    0.02750 =
         0.04621    0.00478    0.00495    0.00209
O6    4    0.315981    0.087049    0.552393    11.00000    0.02725    0.03141 =
         0.02624   -0.00349    0.00141   -0.00090
O5    4    0.727885    0.123477    0.741569    11.00000    0.01894    0.04023 =
         0.02896    0.00626    0.00172    0.00203
O3    4    0.483852    0.301118    0.627568    11.00000    0.05143    0.02615 =
         0.06083    0.00911   -0.02120   -0.00786
O4    4    0.247398    0.167562    0.773406    11.00000    0.01949    0.09802 =
         0.03567   -0.02433    0.00855   -0.01126
O1    4    1.005054    0.422204    0.502222    11.00000    0.03894    0.04137 =
         0.02756    0.00129    0.00314    0.00789
O2    4    0.532037    0.486360    0.383258    11.00000    0.02501    0.04732 =
         0.04920   -0.00590    0.01068    0.00503
P1    5    0.441043    0.163690    0.669081    11.00000    0.01703    0.02509 =
         0.02298   -0.00013    0.00186   -0.00087
S1    6    0.823192    0.458583    0.381754    11.00000    0.02303    0.02745 =
         0.02867    0.00025    0.00527    0.00361
H1A   2    0.760187    0.072479   -0.082116    11.00000    0.03946
H1B   2    0.639241    0.000847    0.005912    11.00000    0.04607
H1C   2    0.945658    0.003140    0.017704    11.00000    0.04603
H2A   2    0.855115    0.611303    0.260718    11.00000    0.05006
H2B   2    1.142667    0.578173    0.332916    11.00000    0.04200
H3A   2    0.343382    0.334442    0.594453    11.00000    0.05234
H4A   2    0.082519    0.163881    0.741544    11.00000    0.07963
HKLF 4
REM  AV63m in Pc
REM R1 =  0.0210 for    2502 Fo > 4sig(Fo)  and  0.0211 for all    2512 data
REM    174 parameters refined using      4 restraints
END
WGHT      0.0410      0.0231
REM Highest difference peak  0.202,  deepest hole -0.220,  1-sigma level  0.055
Q1    1   0.8180  0.3938  0.3234  11.00000  0.05    0.20
Q2    1   0.7581  0.3540  0.1984  11.00000  0.05    0.18
Q3    1   1.5092  0.1086  0.3214  11.00000  0.05    0.17
Q4    1   1.5776  0.1458  0.3420  11.00000  0.05    0.15
Q5    1   0.3811  0.1210  0.6079  11.00000  0.05    0.15
Q6    1   0.5988  0.1326  0.7066  11.00000  0.05    0.15
Q7    1   0.3468  0.0310  0.5856  11.00000  0.05    0.15
Q8    1   0.9164  0.5337  0.3557  11.00000  0.05    0.14
Q9    1   0.2267  0.1938  0.8601  11.00000  0.05    0.14
Q10   1   0.6313  0.4541  0.1502  11.00000  0.05    0.14
Q11   1   0.6173  0.2416  0.3758  11.00000  0.05    0.14
Q12   1   0.9068  0.2945  0.2860  11.00000  0.05    0.13
Q13   1   0.5366  0.3337  0.6427  11.00000  0.05    0.13
Q14   1   0.8911  0.4283  0.1486  11.00000  0.05    0.13
Q15   1   1.0811  0.5056  0.1947  11.00000  0.05    0.13
Q16   1   0.2459  0.1318  0.7721  11.00000  0.05    0.13
Q17   1   0.7433  0.0824  0.7639  11.00000  0.05    0.12
Q18   1   0.4290  0.2589  0.6682  11.00000  0.05    0.12
Q19   1   0.9762  0.6788  0.4302  11.00000  0.05    0.12
Q20   1   1.0095  0.5498  0.2794  11.00000  0.05    0.12
Q21   1   0.7810  0.5170  0.1371  11.00000  0.05    0.12
Q22   1   0.9248  0.5731  0.5820  11.00000  0.05    0.12
Q23   1   0.4638  0.4993  0.1791  11.00000  0.05    0.12
Q24   1   0.5605  0.5013  0.2330  11.00000  0.05    0.11
Q25   1   1.0030  0.4206  0.5364  11.00000  0.05    0.11
;
