# Supplementary material for: Crystal structure of 4-sulfamoylanilinium di­hydrogen phosphate
Source: Acta Crystallogr Sect E Struct Rep Online. 2014 Aug 13;70(Pt 9):o997–8. doi: 10.1107/S1600536814017462 (PMC4186100; doi:10.1107/S1600536814017462)
Supplement: Supplementary file 2 [file e-70-0o997-Isup2.hkl]

#
# h,k,l, Fc-squared, Fo-squared, sigma(Fo-squared), status flag
#
data_I
_shelx_title ' AV63m in Pc'
_shelx_refln_list_code          4
_shelx_F_calc_maximum       74.09
_exptl_crystal_F_000       280.00
_reflns_d_resolution_high  0.7501

loop_
 _space_group_symop_operation_xyz
 'x, y, z'
 'x, -y, z+1/2'

_cell_length_a     4.8041
_cell_length_b    10.8564
_cell_length_c    10.3862
_cell_angle_alpha  90.000
_cell_angle_beta  101.067
_cell_angle_gamma  90.000

_shelx_F_squared_multiplier     1.000

loop_
 _refln_index_h
 _refln_index_k
 _refln_index_l
 _refln_F_squared_calc
 _refln_F_squared_meas
 _refln_F_squared_sigma
 _refln_observed_status
   0   1 -13         38.12         41.00         1.70 o
   1   1 -13         10.83         10.60         0.77 o
   2   1 -13         44.01         43.67         1.77 o
   3   1 -13         28.74         30.61         1.45 o
   0   2 -13          7.88          7.46         0.71 o
   1   2 -13         11.53         11.56         0.81 o
   2   2 -13         21.74         22.15         1.16 o
   0   3 -13          4.33          5.26         0.43 o
   1   3 -13         10.41          8.78         0.74 o
   2   3 -13         24.03         23.73         1.26 o
   0   4 -13         47.94         53.56         2.04 o
   1   4 -13         37.95         40.98         1.65 o
  -2   0 -12         16.78         18.25         1.04 o
  -1   0 -12         80.50         86.16         2.74 o
   0   0 -12         29.90         31.46         1.33 o
   1   0 -12          6.91          5.88         0.54 o
   2   0 -12         14.06         14.44         0.86 o
   3   0 -12         64.09         64.88         2.31 o
   4   0 -12        128.31        137.10         4.28 o
  -2   1 -12         25.81         30.03         1.39 o
  -1   1 -12         48.04         52.20         1.36 o
   0   1 -12         68.76         74.10         1.71 o
   1   1 -12        100.56         99.73         3.19 o
   2   1 -12         72.10         71.66         1.73 o
   3   1 -12        238.70        250.47         5.03 o
   4   1 -12          7.46          8.52         0.71 o
  -1   2 -12         15.05         14.11         0.81 o
   0   2 -12         38.80         39.67         1.11 o
   1   2 -12         42.73         40.74         1.67 o
   2   2 -12         49.29         48.82         1.92 o
   3   2 -12         59.49         61.82         2.28 o
  -1   3 -12        117.42        127.97         2.78 o
   0   3 -12          1.47          1.91         0.28 o
   1   3 -12         54.69         56.42         1.43 o
   2   3 -12         54.43         54.30         2.03 o
   3   3 -12         10.68          9.13         0.74 o
  -1   4 -12         12.27         11.85         0.89 o
   0   4 -12         86.40         89.53         2.08 o
   1   4 -12         33.14         33.72         1.02 o
   2   4 -12         13.50         11.36         0.80 o
   3   4 -12         78.36         75.22         2.71 o
   0   5 -12         59.32         60.97         3.29 o
   1   5 -12          8.41          8.60         0.50 o
   2   5 -12         12.10         11.96         0.58 o
   1   6 -12         35.81         37.55         1.67 o
   2   6 -12          7.88          8.16         0.68 o
  -2   1 -11          2.96          2.79         0.26 o
  -1   1 -11         21.82         22.24         0.67 o
   0   1 -11         59.43         60.50         1.53 o
   1   1 -11         85.44         87.63         1.94 o
   2   1 -11        148.16        150.77         3.13 o
   3   1 -11         30.86         32.35         0.99 o
   4   1 -11         25.74         27.39         0.92 o
  -2   2 -11         50.75         58.45         1.23 o
  -1   2 -11         80.61         78.77         1.82 o
   0   2 -11         46.28         48.12         1.21 o
   1   2 -11         59.84         59.45         1.42 o
   2   2 -11         11.76         10.67         0.74 o
   3   2 -11        114.52        115.08         2.52 o
   4   2 -11         35.48         36.11         1.12 o
  -2   3 -11         38.17         40.59         1.18 o
  -1   3 -11         40.27         41.96         1.16 o
   0   3 -11         87.21         84.55         2.48 o
   1   3 -11         49.07         47.67         1.26 o
   2   3 -11        104.31         97.82         3.92 o
   3   3 -11         14.87         14.53         0.90 o
   4   3 -11         20.14         17.09         1.03 o
  -2   4 -11         33.40         32.30         1.53 o
  -1   4 -11         86.88         90.56         2.09 o
   0   4 -11        220.37        223.46         4.44 o
   1   4 -11         10.37          9.87         0.72 o
   2   4 -11         58.00         56.15         2.28 o
  -1   5 -11         78.96         78.79         1.91 o
   0   5 -11         29.05         30.36         0.96 o
   1   5 -11        103.30        106.94         3.27 o
   2   5 -11         11.34         11.89         0.56 o
   3   5 -11         63.59         64.32         1.62 o
  -1   6 -11         38.80         39.43         1.19 o
   0   6 -11         60.44         60.57         1.56 o
   1   6 -11         59.39         60.16         2.16 o
   2   6 -11         30.31         29.57         0.96 o
   3   6 -11         19.84         20.50         0.78 o
   0   7 -11         39.50         40.25         1.21 o
   1   7 -11         17.13         17.35         0.71 o
   2   7 -11         58.53         60.96         1.59 o
   3   7 -11         41.37         43.75         1.73 o
   1   8 -11         27.84         29.39         1.39 o
  -3   0 -10        102.77        110.97         3.53 o
  -2   0 -10         41.52         43.16         1.16 o
  -1   0 -10         92.13         92.48         2.01 o
   0   0 -10        436.71        440.79         8.10 o
   1   0 -10        450.44        453.54        11.94 o
   2   0 -10        203.94        208.14         5.96 o
   3   0 -10        239.32        244.29         6.85 o
   4   0 -10         48.46         48.33         1.87 o
   5   0 -10         84.40         90.22         3.10 o
  -3   1 -10         24.10         25.15         0.73 o
  -2   1 -10         13.31         13.89         0.48 o
  -1   1 -10        138.21        137.14         1.96 o
   0   1 -10         39.74         39.08         0.71 o
   1   1 -10        143.15        144.86         2.37 o
   2   1 -10         98.75         98.26         2.16 o
   3   1 -10         38.27         37.34         1.05 o
   4   1 -10         77.45         75.01         1.82 o
   5   1 -10          5.83          6.15         0.65 o
  -3   2 -10         48.97         50.21         1.14 o
  -2   2 -10         22.48         21.37         0.61 o
  -1   2 -10        126.70        124.79         2.13 o
   0   2 -10         59.67         62.39         1.46 o
   1   2 -10         33.68         31.61         0.72 o
   2   2 -10         37.18         37.92         0.83 o
   3   2 -10         53.40         52.02         1.34 o
   4   2 -10         67.20         65.83         1.67 o
   5   2 -10         25.75         26.62         1.32 o
  -3   3 -10         28.34         31.40         1.45 o
  -2   3 -10         48.36         43.37         1.07 o
  -1   3 -10         49.34         45.10         1.20 o
   0   3 -10        239.73        248.47         4.85 o
   1   3 -10        148.92        147.99         3.05 o
   2   3 -10         88.33         86.81         2.40 o
   3   3 -10        194.69        200.11         4.04 o
   4   3 -10         64.81         66.32         1.68 o
   5   3 -10         37.26         40.27         1.72 o
  -2   4 -10          2.53          2.89         0.63 o
  -1   4 -10        101.08        102.53         2.27 o
   0   4 -10         46.30         47.13         1.22 o
   1   4 -10         15.02         16.90         0.63 o
   2   4 -10         39.74         38.12         1.06 o
   3   4 -10         14.22         14.38         0.75 o
   4   4 -10         15.96         14.75         0.92 o
  -2   5 -10          2.34          3.04         0.40 o
  -1   5 -10         38.96         39.53         1.13 o
   0   5 -10          8.69          8.81         0.47 o
   1   5 -10         28.63         29.07         1.49 o
   2   5 -10          5.21          6.73         1.17 o
   3   5 -10          3.12          2.85         0.30 o
   4   5 -10         36.74         36.28         1.61 o
  -2   6 -10         96.30        103.74         2.37 o
  -1   6 -10         22.06         20.25         0.76 o
   0   6 -10        111.32        114.77         2.54 o
   1   6 -10         14.60         13.77         0.65 o
   2   6 -10         13.04         12.97         0.57 o
   3   6 -10         71.40         69.28         1.70 o
   4   6 -10         38.55         40.95         1.63 o
  -1   7 -10         24.89         24.44         0.88 o
   0   7 -10         14.44         16.74         1.24 o
   1   7 -10          8.09          6.43         0.42 o
   2   7 -10          9.61          9.59         0.50 o
   3   7 -10         29.85         30.73         0.98 o
  -1   8 -10         15.11         14.33         0.67 o
   0   8 -10          5.32          6.36         0.43 o
   1   8 -10         25.56         26.81         0.91 o
   2   8 -10         10.05         10.05         0.54 o
   3   8 -10         12.91         13.10         0.64 o
   0   9 -10          7.87          9.91         0.77 o
   1   9 -10        102.35        104.68         2.42 o
   2   9 -10         52.47         56.33         2.17 o
  -3   1  -9          8.42          8.57         0.48 o
  -2   1  -9         68.98         66.83         1.11 o
  -1   1  -9        168.15        172.50         2.40 o
   0   1  -9         40.31         42.65         0.73 o
   1   1  -9        296.62        310.98         4.79 o
   2   1  -9         58.75         63.18         1.18 o
   3   1  -9         76.90         76.75         1.76 o
   4   1  -9         14.63         14.01         0.60 o
   5   1  -9         21.10         21.44         0.82 o
  -3   2  -9         16.08         15.48         0.66 o
  -2   2  -9         37.90         36.62         1.75 o
  -1   2  -9        103.04         99.10         1.73 o
   0   2  -9        945.40        923.39        11.82 o
   1   2  -9         60.08         58.17         1.09 o
   2   2  -9        406.53        423.43         6.54 o
   3   2  -9         52.82         52.29         1.31 o
   4   2  -9          6.96          5.73         0.39 o
   5   2  -9        139.19        136.18         3.40 o
  -3   3  -9         24.58         25.10         0.88 o
  -2   3  -9         23.37         22.66         0.78 o
  -1   3  -9         98.68         89.97         1.63 o
   0   3  -9         15.16         14.82         0.54 o
   1   3  -9        125.98        126.69         2.89 o
   2   3  -9          8.14          8.23         0.32 o
   3   3  -9          8.13          6.74         0.31 o
   4   3  -9          1.42          2.25         0.28 o
   5   3  -9          8.11          7.79         0.49 o
  -3   4  -9          9.36          9.12         0.52 o
  -2   4  -9         91.88         95.00         2.15 o
  -1   4  -9        188.50        180.45         3.69 o
   0   4  -9          9.94         10.25         0.50 o
   1   4  -9        322.20        320.72         6.06 o
   2   4  -9         11.79         13.54         0.82 o
   3   4  -9         42.31         39.85         1.09 o
   4   4  -9        120.64        121.83         3.47 o
   5   4  -9         35.88         36.49         1.57 o
  -3   5  -9         39.08         38.10         1.17 o
  -2   5  -9         20.39         18.51         0.72 o
  -1   5  -9         37.56         39.56         1.08 o
   0   5  -9        328.55        328.65         6.30 o
   1   5  -9         28.37         26.12         1.09 o
   2   5  -9        267.63        264.03         5.11 o
   3   5  -9         67.88         71.77         1.67 o
   4   5  -9          0.31          0.63         0.20 o
  -2   6  -9         46.09         45.25         1.27 o
  -1   6  -9        107.82        112.23         2.46 o
   0   6  -9         88.22         84.51         1.97 o
   1   6  -9         66.45         67.05         1.63 o
   2   6  -9         42.61         40.14         1.12 o
   3   6  -9         30.06         31.81         1.01 o
   4   6  -9         22.34         23.54         0.83 o
  -2   7  -9         42.42         44.18         1.27 o
  -1   7  -9         30.09         30.41         0.95 o
   0   7  -9         42.51         41.46         1.49 o
   1   7  -9        115.82        112.60         2.45 o
   2   7  -9         39.96         38.80         1.09 o
   3   7  -9         62.96         62.74         2.55 o
   4   7  -9        111.71        115.88         2.60 o
  -2   8  -9         22.17         22.49         0.85 o
  -1   8  -9        155.40        164.24         3.67 o
   0   8  -9        212.38        217.93         4.43 o
   1   8  -9         19.09         19.32         0.72 o
   2   8  -9         84.02         81.73         1.93 o
   3   8  -9        151.01        159.77         4.77 o
  -1   9  -9          0.05          0.53         0.30 o
   0   9  -9          7.37          6.02         0.50 o
   1   9  -9         23.41         27.52         0.92 o
   2   9  -9         13.85         14.41         1.33 o
   3   9  -9         13.49         12.99         0.62 o
   0  10  -9         43.85         43.03         1.26 o
   1  10  -9         34.09         36.66         1.13 o
   2  10  -9          8.57         10.13         0.79 o
  -4   0  -8         79.46         83.99         2.77 o
  -3   0  -8        219.78        220.44         6.15 o
  -2   0  -8         23.72         20.25         0.67 o
  -1   0  -8        948.97        945.48        16.98 o
   0   0  -8        565.85        567.06        10.37 o
   1   0  -8        349.39        361.36         6.64 o
   2   0  -8        426.16        433.48         8.01 o
   3   0  -8        233.67        220.18         6.08 o
   4   0  -8        169.32        175.54         5.11 o
   5   0  -8        205.51        202.33         5.90 o
  -4   1  -8         64.55         67.72         2.04 o
  -3   1  -8         35.26         33.66         1.00 o
  -2   1  -8        161.58        150.91         2.53 o
  -1   1  -8        130.47        114.43         1.66 o
   0   1  -8        368.82        354.68         4.65 o
   1   1  -8        235.45        237.46         3.19 o
   2   1  -8        101.82        104.30         1.72 o
   3   1  -8         85.68         83.03         1.85 o
   4   1  -8        156.33        156.81         3.28 o
   5   1  -8         23.53         22.37         0.82 o
  -4   2  -8         40.76         41.86         1.93 o
  -3   2  -8         11.84         11.49         0.54 o
  -2   2  -8         61.62         62.00         1.51 o
  -1   2  -8        160.44        163.49         2.25 o
   0   2  -8        331.18        330.79         4.33 o
   1   2  -8        265.67        274.84         4.81 o
   2   2  -8          1.24          1.25         0.15 o
   3   2  -8        161.71        162.51         2.66 o
   4   2  -8        119.57        114.65         2.50 o
   5   2  -8         41.45         40.94         1.20 o
  -4   3  -8         69.50         77.12         2.73 o
  -3   3  -8         85.02         83.86         2.00 o
  -2   3  -8         47.77         46.07         1.20 o
  -1   3  -8        220.69        206.45         3.99 o
   0   3  -8         38.96         33.14         0.70 o
   1   3  -8        287.11        292.93         4.75 o
   2   3  -8        249.93        245.23        11.04 o
   3   3  -8          1.49          1.11         0.16 o
   4   3  -8         62.24         61.58         1.49 o
   5   3  -8         21.61         22.14         0.82 o
  -3   4  -8         59.20         59.93         1.55 o
  -2   4  -8         69.82         66.01         1.60 o
  -1   4  -8        145.41        131.48         2.73 o
   0   4  -8         60.77         62.18         1.43 o
   1   4  -8        163.13        167.23         3.39 o
   2   4  -8        100.71        100.50         2.13 o
   3   4  -8         76.74         76.62         1.76 o
   4   4  -8         22.44         23.39         0.63 o
   5   4  -8          8.95          9.11         0.61 o
  -3   5  -8         20.04         18.31         0.73 o
  -2   5  -8         14.98         13.97         0.59 o
  -1   5  -8         34.73         35.78         0.99 o
   0   5  -8         41.91         43.41         1.11 o
   1   5  -8        152.20        154.22         3.13 o
   2   5  -8         13.30         11.98         0.50 o
   3   5  -8        136.45        137.00         2.83 o
   4   5  -8         24.81         27.52         0.94 o
   5   5  -8          6.06          7.00         0.71 o
  -3   6  -8        116.22        123.14         2.75 o
  -2   6  -8         37.06         37.32         1.74 o
  -1   6  -8        120.41        119.19         2.55 o
   0   6  -8         93.14         88.30         1.97 o
   1   6  -8         61.81         55.79         1.36 o
   2   6  -8         75.46         73.09         1.74 o
   3   6  -8         19.71         18.91         1.17 o
   4   6  -8        117.09        114.59         2.49 o
   5   6  -8         25.09         25.13         1.20 o
  -3   7  -8          7.60          7.21         0.49 o
  -2   7  -8         10.51         11.02         0.54 o
  -1   7  -8         45.79         44.67         1.19 o
   0   7  -8          6.68          6.08         0.43 o
   1   7  -8         78.44         74.09         1.72 o
   2   7  -8         26.46         25.52         0.65 o
   3   7  -8         46.49         45.01         1.20 o
   4   7  -8         23.53         24.10         0.83 o
  -2   8  -8          7.49          6.52         0.43 o
  -1   8  -8         70.95         71.94         1.74 o
   0   8  -8         46.32         45.90         1.23 o
   1   8  -8         10.59         11.28         0.62 o
   2   8  -8         19.93         20.47         0.58 o
   3   8  -8          5.40          6.01         0.33 o
   4   8  -8         26.19         25.60         0.89 o
  -2   9  -8         63.09         65.90         1.71 o
  -1   9  -8         36.70         36.36         1.09 o
   0   9  -8         53.42         55.30         1.42 o
   1   9  -8        115.96        114.55         2.50 o
   2   9  -8          2.05          2.22         0.22 o
   3   9  -8         78.53         83.31         1.62 o
   4   9  -8         41.05         44.70         1.81 o
  -1  10  -8         79.91         84.13         2.02 o
   0  10  -8         23.52         24.06         0.84 o
   1  10  -8         35.91         35.23         1.06 o
   2  10  -8        157.52        158.15         2.68 o
   3  10  -8          8.61          9.67         0.53 o
  -1  11  -8         25.61         28.46         1.38 o
   0  11  -8         23.79         26.87         0.93 o
   1  11  -8         26.03         27.33         0.93 o
   2  11  -8         21.87         20.89         1.10 o
  -4   1  -7         45.49         46.79         1.28 o
  -3   1  -7        152.33        144.89         3.00 o
  -2   1  -7        339.97        329.69         5.07 o
  -1   1  -7         39.59         38.06         0.76 o
   0   1  -7        183.79        178.83         2.37 o
   1   1  -7         88.55         92.29         1.31 o
   2   1  -7        181.28        185.84         2.90 o
   3   1  -7         97.20         97.81         1.67 o
   4   1  -7          1.82          1.72         0.25 o
   5   1  -7         66.44         64.63         1.62 o
  -4   2  -7         49.84         49.89         2.33 o
  -3   2  -7         36.53         35.09         1.24 o
  -2   2  -7        154.26        155.91         2.55 o
  -1   2  -7        477.16        464.57         6.99 o
   0   2  -7          8.16          7.42         0.25 o
   1   2  -7        602.61        583.13         9.40 o
   2   2  -7         85.77         88.24         1.51 o
   3   2  -7         10.18          8.65         0.45 o
   4   2  -7         55.79         57.07         1.42 o
   5   2  -7         78.85         75.97         1.85 o
  -4   3  -7          8.47          7.05         0.45 o
  -3   3  -7          8.30          7.65         0.44 o
  -2   3  -7        188.10        175.57         3.52 o
  -1   3  -7        180.04        183.71         3.63 o
   0   3  -7        299.40        277.36         3.83 o
   1   3  -7        135.68        136.02         7.99 o
   2   3  -7          9.57          9.17         0.31 o
   3   3  -7         66.92         69.32         1.27 o
   4   3  -7         98.12         97.35         1.73 o
   5   3  -7         35.28         34.72         1.06 o
  -4   4  -7         39.06         40.84         1.23 o
  -3   4  -7        127.18        122.51         2.70 o
  -2   4  -7         19.17         17.58         0.64 o
  -1   4  -7        250.55        253.22         4.86 o
   0   4  -7        907.08        889.74        15.86 o
   1   4  -7         41.48         41.56         1.30 o
   2   4  -7        524.74        519.90         7.77 o
   3   4  -7        237.88        247.00         3.91 o
   4   4  -7         52.63         50.56         1.04 o
   5   4  -7        143.84        138.90         2.43 o
  -4   5  -7        179.42        192.82         4.06 o
  -3   5  -7         30.71         27.99         0.91 o
  -2   5  -7         39.60         37.05         1.02 o
  -1   5  -7         72.60         65.37         1.50 o
   0   5  -7         33.09         32.91         0.89 o
   1   5  -7        517.22        519.24         7.81 o
   2   5  -7        218.17        215.04         4.23 o
   3   5  -7         82.99         79.45         1.42 o
   4   5  -7         23.71         23.90         0.63 o
   5   5  -7         11.20         10.66         0.44 o
  -3   6  -7         29.63         29.47         0.95 o
  -2   6  -7        110.87        105.52         2.31 o
  -1   6  -7         59.14         56.14         1.37 o
   0   6  -7        237.66        238.99         4.57 o
   1   6  -7        107.28         92.20         2.80 o
   2   6  -7        105.71        107.82         1.85 o
   3   6  -7        198.33        195.26         4.46 o
   4   6  -7        135.39        133.55         2.83 o
   5   6  -7         80.32         82.83         1.97 o
  -3   7  -7        109.97        114.62         2.54 o
  -2   7  -7        139.96        141.61         2.97 o
  -1   7  -7         98.76         94.51         3.32 o
   0   7  -7        295.26        317.69         6.02 o
   1   7  -7        170.45        176.14         2.86 o
   2   7  -7         89.08         85.03         1.53 o
   3   7  -7        268.92        271.56         4.33 o
   4   7  -7         15.39         14.69         0.62 o
   5   7  -7         26.36         27.19         0.94 o
  -3   8  -7         11.74         11.51         0.58 o
  -2   8  -7         56.55         57.50         1.47 o
  -1   8  -7         56.85         54.57         1.38 o
   0   8  -7         58.85         55.61         1.38 o
   1   8  -7        149.90        154.12         2.56 o
   2   8  -7        107.36        102.45         1.82 o
   3   8  -7         91.13         88.73         1.65 o
   4   8  -7        101.65        109.43         2.43 o
  -3   9  -7        124.92        133.28         4.08 o
  -2   9  -7         10.79         11.29         0.55 o
  -1   9  -7         14.24         14.12         0.60 o
   0   9  -7         18.68         16.53         0.64 o
   1   9  -7         30.75         27.45         0.70 o
   2   9  -7         55.73         56.79         1.16 o
   3   9  -7         66.77         68.96         1.38 o
   4   9  -7         14.34         14.32         0.59 o
  -2  10  -7          7.42          7.12         0.47 o
  -1  10  -7         74.55         77.28         2.27 o
   0  10  -7         84.69         87.36         1.99 o
   1  10  -7         17.32         17.12         0.66 o
   2  10  -7         30.61         32.98         0.88 o
   3  10  -7         25.26         26.52         0.73 o
  -1  11  -7         10.42         10.72         0.55 o
   0  11  -7         37.08         39.09         1.12 o
   1  11  -7         28.52         28.38         0.91 o
   2  11  -7         15.85         16.72         0.84 o
   3  11  -7         52.02         52.47         2.06 o
   0  12  -7         11.92         14.10         0.91 o
   2  12  -7          0.33          0.02         0.26 o
  -5   0  -6         63.47         68.61         2.54 o
  -4   0  -6        301.97        307.21         8.40 o
  -3   0  -6         23.46         22.79         1.01 o
  -2   0  -6       1252.06       1268.21        32.80 o
  -1   0  -6        168.51        150.56         3.11 o
   0   0  -6        339.98        342.01         6.33 o
   1   0  -6        293.42        295.97         5.52 o
   2   0  -6        585.66        617.93        11.24 o
   3   0  -6        273.46        255.83         4.80 o
   4   0  -6        302.12        300.39         8.27 o
   5   0  -6         20.84         21.91         1.09 o
  -5   1  -6         27.17         25.89         1.36 o
  -4   1  -6         15.01         12.91         0.59 o
  -3   1  -6        569.87        555.48        10.48 o
  -2   1  -6         23.70         20.79         1.75 o
  -1   1  -6        591.70        595.98         8.90 o
   0   1  -6         71.19         70.02         0.99 o
   1   1  -6          2.08          2.10         0.14 o
   2   1  -6        223.87        216.81         2.90 o
   3   1  -6        302.00        296.75         4.58 o
   4   1  -6        176.29        166.20         3.42 o
   5   1  -6        125.52        122.21         2.67 o
  -4   2  -6         86.48         85.98         2.86 o
  -3   2  -6        215.09        219.34         4.32 o
  -2   2  -6         25.89         25.68         1.21 o
  -1   2  -6        398.19        446.31        17.01 o
   0   2  -6        811.68        819.98        10.36 o
   1   2  -6         86.48         95.75         1.30 o
   2   2  -6        300.29        292.50         4.50 o
   3   2  -6         66.65         66.25         1.20 o
   4   2  -6        209.44        209.15         3.34 o
   5   2  -6         69.48         63.47         1.60 o
  -4   3  -6        133.32        134.72         2.95 o
  -3   3  -6         28.16         25.63         0.81 o
  -2   3  -6        445.20        451.05         6.84 o
  -1   3  -6        119.58        115.42         1.87 o
   0   3  -6        548.99        580.16        13.50 o
   1   3  -6        877.04        884.50        15.82 o
   2   3  -6        410.02        433.39         6.46 o
   3   3  -6        432.79        431.18         6.59 o
   4   3  -6        151.94        158.63         2.60 o
   5   3  -6         14.64         15.64         0.50 o
  -4   4  -6          1.87          1.82         0.40 o
  -3   4  -6         87.16         86.68         1.97 o
  -2   4  -6        222.39        222.95         4.36 o
  -1   4  -6        381.55        354.80        10.08 o
   0   4  -6         49.93         45.35         2.68 o
   1   4  -6         11.75         11.36         0.31 o
   2   4  -6        407.13        405.35         5.96 o
   3   4  -6        237.58        226.12         3.60 o
   4   4  -6        149.62        145.55         2.42 o
   5   4  -6         50.92         48.97         1.06 o
  -4   5  -6         44.70         46.48         1.89 o
  -3   5  -6         15.59         16.53         0.63 o
  -2   5  -6          2.28          1.90         0.23 o
  -1   5  -6         27.48         27.31         0.79 o
   0   5  -6        344.96        341.97         5.12 o
   1   5  -6          9.00          9.48         0.38 o
   2   5  -6        206.63        216.96         2.96 o
   3   5  -6         59.30         61.13         1.15 o
   4   5  -6          5.15          5.01         0.28 o
   5   5  -6          5.23          4.78         0.30 o
  -4   6  -6         24.54         24.98         0.89 o
  -3   6  -6         53.53         50.82         1.33 o
  -2   6  -6         98.73        100.53         2.21 o
  -1   6  -6        455.90        446.94        10.06 o
   0   6  -6         31.02         27.14         0.60 o
   1   6  -6        531.77        528.16         7.96 o
   2   6  -6        233.81        239.71         3.73 o
   3   6  -6         75.30         71.05         1.34 o
   4   6  -6        152.54        146.52         2.48 o
   5   6  -6         37.24         37.92         0.96 o
  -4   7  -6         25.51         24.16         1.23 o
  -3   7  -6          6.91          6.26         0.41 o
  -2   7  -6        159.86        156.29         3.20 o
  -1   7  -6        251.31        240.55         4.62 o
   0   7  -6         72.69         71.81         1.61 o
   1   7  -6         53.22         50.21         1.20 o
   2   7  -6        165.50        161.15         2.64 o
   3   7  -6         36.91         37.40         0.85 o
   4   7  -6         19.10         17.49         0.67 o
   5   7  -6         12.39         14.05         0.63 o
  -3   8  -6         14.77         13.92         0.72 o
  -2   8  -6         71.30         71.40         1.71 o
  -1   8  -6          5.93          7.24         0.40 o
   0   8  -6        120.19        110.08         2.28 o
   1   8  -6        136.89        123.56         2.06 o
   2   8  -6         14.19         14.56         0.59 o
   3   8  -6         41.61         40.29         0.91 o
   4   8  -6         34.54         35.80         0.87 o
  -3   9  -6        154.66        163.12         3.42 o
  -2   9  -6          6.60          6.48         0.41 o
  -1   9  -6         90.69         91.66         2.07 o
   0   9  -6        115.55        117.98         2.48 o
   1   9  -6          7.34          6.70         0.31 o
   2   9  -6        244.95        248.46         3.97 o
   3   9  -6         74.53         70.66         1.40 o
   4   9  -6         20.73         20.46         0.79 o
  -3  10  -6          4.57          5.21         0.59 o
  -2  10  -6         32.98         34.49         1.05 o
  -1  10  -6         21.29         20.00         1.05 o
   0  10  -6         22.72         21.44         0.74 o
   1  10  -6        137.93        141.54         2.40 o
   2  10  -6          0.11          0.16         0.13 o
   3  10  -6         87.15         85.86         2.04 o
  -2  11  -6         45.80         49.22         1.34 o
  -1  11  -6          4.47          5.64         0.39 o
   0  11  -6         54.46         52.17         1.36 o
   1  11  -6         61.56         61.85         1.53 o
   2  11  -6         71.34         77.30         1.85 o
   3  11  -6         41.42         43.39         1.27 o
  -1  12  -6        101.95        102.76         2.72 o
   0  12  -6         61.98         65.98         1.67 o
   1  12  -6         56.72         61.17         1.55 o
   2  12  -6        139.59        147.32         4.48 o
  -5   1  -5         62.47         67.52         1.74 o
  -4   1  -5         70.34         68.71         1.68 o
  -3   1  -5        325.31        311.67         6.00 o
  -2   1  -5        486.80        505.05         9.23 o
  -1   1  -5         22.76         18.02         0.42 o
   0   1  -5         51.80         57.40         0.97 o
   1   1  -5        211.48        224.29         2.88 o
   2   1  -5        710.05        726.25         9.29 o
   3   1  -5         53.91         55.72         0.85 o
   4   1  -5         76.05         73.13         1.58 o
   5   1  -5         56.01         52.29         1.85 o
   6   1  -5         20.87         19.46         0.80 o
  -5   2  -5         71.00         73.59         2.65 o
  -4   2  -5         56.69         51.84         1.36 o
  -3   2  -5        240.82        238.63         4.67 o
  -2   2  -5        523.76        498.81         7.57 o
  -1   2  -5        327.39        356.55         5.36 o
   0   2  -5         98.99        101.38         1.71 o
   1   2  -5        619.91        670.46         8.58 o
   2   2  -5         49.00         51.35         1.00 o
   3   2  -5        417.64        438.43         6.69 o
   4   2  -5         95.66         93.24         1.64 o
   5   2  -5        147.23        147.61         3.97 o
   6   2  -5         38.51         39.43         1.37 o
  -5   3  -5         30.48         29.80         1.50 o
  -4   3  -5         69.94         64.21         2.28 o
  -3   3  -5          6.62          5.90         0.30 o
  -2   3  -5         72.60         76.32         1.62 o
  -1   3  -5          0.02          0.20         0.10 o
   0   3  -5        595.73        650.37         8.25 o
   1   3  -5        592.13        596.53         6.85 o
   2   3  -5        298.17        308.01         4.74 o
   3   3  -5         89.46         86.44         1.50 o
   4   3  -5        149.98        146.54         2.42 o
   5   3  -5         11.97         11.96         0.43 o
  -5   4  -5          1.29          1.11         0.38 o
  -4   4  -5         45.36         46.73         1.28 o
  -3   4  -5         37.52         33.99         1.60 o
  -2   4  -5        158.97        155.48         3.50 o
  -1   4  -5        248.46        228.28         4.50 o
   0   4  -5         24.90         25.78         0.74 o
   1   4  -5        373.39        385.28         4.96 o
   2   4  -5        306.07        302.36         3.93 o
   3   4  -5        386.45        377.21         5.75 o
   4   4  -5        243.23        249.67         3.95 o
   5   4  -5          4.07          4.04         0.28 o
   6   4  -5         38.13         41.70         1.63 o
  -5   5  -5         81.42         88.61         2.98 o
  -4   5  -5         17.94         18.53         0.88 o
  -3   5  -5        526.07        524.49        10.06 o
  -2   5  -5       1205.78       1151.32        20.85 o
  -1   5  -5        225.71        221.21         4.16 o
   0   5  -5        430.72        424.30         6.43 o
   1   5  -5        630.41        651.30         9.78 o
   2   5  -5        357.77        359.35         4.74 o
   3   5  -5       1216.84       1217.61        15.58 o
   4   5  -5         44.12         44.59         0.93 o
   5   5  -5         63.58         60.53         1.24 o
  -4   6  -5         37.96         38.80         1.13 o
  -3   6  -5         15.07         15.21         0.61 o
  -2   6  -5         16.41         15.46         1.01 o
  -1   6  -5        131.05        118.69         2.41 o
   0   6  -5        141.60        143.64         2.82 o
   1   6  -5        130.55        129.71         2.10 o
   2   6  -5        217.40        208.71         3.27 o
   3   6  -5        106.84        107.84         1.59 o
   4   6  -5         65.01         63.46         1.24 o
   5   6  -5         21.88         21.28         0.63 o
  -4   7  -5        216.36        238.28         4.73 o
  -3   7  -5        159.24        154.79         3.21 o
  -2   7  -5         10.33         10.18         0.47 o
  -1   7  -5        397.54        397.79         7.31 o
   0   7  -5        225.07        224.42         3.51 o
   1   7  -5        237.11        238.65         3.74 o
   2   7  -5        180.07        178.20         2.92 o
   3   7  -5         38.47         32.34         0.75 o
   4   7  -5         99.87        102.85         1.85 o
   5   7  -5         35.00         36.41         1.33 o
  -4   8  -5         25.26         27.97         0.96 o
  -3   8  -5         44.14         46.06         1.24 o
  -2   8  -5        187.04        184.52         3.74 o
  -1   8  -5         22.89         20.43         0.66 o
   0   8  -5        403.70        399.02         5.99 o
   1   8  -5        155.68        170.63         2.77 o
   2   8  -5         97.21         94.14         1.64 o
   3   8  -5        172.50        173.98         2.89 o
   4   8  -5          0.90          1.25         0.19 o
  -3   9  -5         11.59         10.37         0.52 o
  -2   9  -5         20.51         20.61         0.73 o
  -1   9  -5         40.24         39.87         1.05 o
   0   9  -5         19.13         21.91         0.56 o
   1   9  -5        117.78        118.41         2.01 o
   2   9  -5          5.16          4.90         0.27 o
   3   9  -5         34.18         33.59         0.80 o
   4   9  -5         33.09         30.79         1.20 o
  -3  10  -5         42.55         43.47         1.80 o
  -2  10  -5         30.19         28.70         0.90 o
  -1  10  -5        116.97        112.54         2.55 o
   0  10  -5         15.82         14.17         0.45 o
   1  10  -5         34.52         33.98         0.77 o
   2  10  -5          6.66          5.64         0.38 o
   3  10  -5         27.15         26.46         1.32 o
   4  10  -5         59.39         59.61         2.26 o
  -2  11  -5         28.99         29.26         0.93 o
  -1  11  -5         30.49         29.69         1.42 o
   0  11  -5        156.84        157.70         2.67 o
   1  11  -5         14.42         14.87         0.60 o
   2  11  -5         77.81         81.81         2.53 o
   3  11  -5         96.88         98.59         2.29 o
  -1  12  -5          3.02          3.80         0.36 o
   0  12  -5         10.38         11.15         0.55 o
   1  12  -5          9.31         11.31         0.55 o
   2  12  -5          2.08          2.40         0.41 o
   0  13  -5         35.38         39.23         1.17 o
   1  13  -5          6.03          7.00         0.46 o
  -5   0  -4         67.56         66.42         2.48 o
  -4   0  -4         14.18         11.92         0.74 o
  -3   0  -4       1710.59       1677.98        42.95 o
  -2   0  -4        331.96        320.81         8.74 o
  -1   0  -4       1587.84       1699.81        44.36 o
   0   0  -4        121.06        118.23         2.19 o
   1   0  -4       1721.94       1817.95        33.31 o
   2   0  -4       1265.27       1361.96        24.48 o
   3   0  -4        227.40        227.85         6.78 o
   4   0  -4        561.46        573.14        18.74 o
   5   0  -4        133.29        124.61         3.86 o
   6   0  -4         16.20         15.57         0.99 o
  -5   1  -4         15.21         16.36         0.79 o
  -4   1  -4        132.19        131.51         2.83 o
  -3   1  -4         28.03         30.14         1.33 o
  -2   1  -4        676.85        679.61        12.46 o
  -1   1  -4        882.00        954.13        17.30 o
   0   1  -4       1949.95       1924.87        25.24 o
   1   1  -4        332.41        327.65         4.27 o
   2   1  -4        433.55        446.48         5.85 o
   3   1  -4        637.55        593.01        18.34 o
   4   1  -4        470.75        457.62         6.99 o
   5   1  -4          1.48          1.74         0.19 o
   6   1  -4         39.37         38.05         1.19 o
  -5   2  -4         22.37         22.06         1.04 o
  -4   2  -4        151.74        149.70         3.27 o
  -3   2  -4         68.25         64.26         2.78 o
  -2   2  -4        371.98        388.14         7.24 o
  -1   2  -4        361.93        376.44         5.74 o
   0   2  -4         68.26         69.53         0.97 o
   1   2  -4        216.89        225.37         2.65 o
   2   2  -4          4.37          3.98         0.16 o
   3   2  -4        311.76        304.24         4.68 o
   4   2  -4        192.37        185.79         3.01 o
   5   2  -4          4.22          4.66         0.30 o
   6   2  -4         58.37         59.80         1.59 o
  -5   3  -4         29.29         29.49         1.46 o
  -4   3  -4         99.94         93.69         2.13 o
  -3   3  -4        966.46        951.07        17.52 o
  -2   3  -4         97.09         95.75         4.56 o
  -1   3  -4        742.62        759.52         9.74 o
   0   3  -4        410.19        398.93         7.22 o
   1   3  -4        230.80        263.23         3.45 o
   2   3  -4       1483.80       1490.02        19.28 o
   3   3  -4        224.80        228.82         3.58 o
   4   3  -4        258.57        248.52         3.94 o
   5   3  -4        184.91        188.79         3.14 o
   6   3  -4         21.70         22.73         0.68 o
  -5   4  -4         30.72         29.28         0.99 o
  -4   4  -4         37.78         37.25         1.08 o
  -3   4  -4         31.51         31.16         0.90 o
  -2   4  -4        216.96        212.20         3.34 o
  -1   4  -4          8.45         10.37         0.34 o
   0   4  -4        418.06        456.91         5.82 o
   1   4  -4        261.94        250.93         3.30 o
   2   4  -4        407.01        429.30         5.61 o
   3   4  -4        169.35        161.04         2.26 o
   4   4  -4        205.94        204.91         3.27 o
   5   4  -4         40.32         39.09         0.90 o
   6   4  -4         15.40         16.15         0.99 o
  -5   5  -4         27.10         29.72         1.35 o
  -4   5  -4         40.14         35.58         1.05 o
  -3   5  -4         28.29         26.34         0.80 o
  -2   5  -4         13.96         11.74         0.46 o
  -1   5  -4        112.27        112.48         1.82 o
   0   5  -4        173.39        180.44         2.83 o
   1   5  -4        225.12        236.14         3.15 o
   2   5  -4        283.37        278.06         8.50 o
   3   5  -4        196.73        189.06         4.37 o
   4   5  -4         23.39         23.26         0.60 o
   5   5  -4          1.80          2.57         0.23 o
  -4   6  -4         40.76         40.63         1.15 o
  -3   6  -4        140.25        134.76         2.77 o
  -2   6  -4        470.83        467.55         8.39 o
  -1   6  -4        359.02        346.50         5.25 o
   0   6  -4        916.47        925.83        13.62 o
   1   6  -4         96.62         91.26         3.21 o
   2   6  -4        411.83        406.34         5.28 o
   3   6  -4         19.79         19.81         0.52 o
   4   6  -4         29.44         27.44         0.59 o
   5   6  -4         22.65         20.55         0.76 o
  -4   7  -4          2.37          2.03         0.29 o
  -3   7  -4        256.89        253.64         4.92 o
  -2   7  -4         43.94         42.53         1.07 o
  -1   7  -4        159.38        159.77         2.53 o
   0   7  -4         56.45         58.24         1.04 o
   1   7  -4         43.14         41.46         1.00 o
   2   7  -4        309.11        316.41         4.86 o
   3   7  -4         33.03         32.61         0.73 o
   4   7  -4         15.81         15.08         0.61 o
   5   7  -4         50.42         50.50         1.53 o
  -4   8  -4          9.97         11.86         0.84 o
  -3   8  -4         29.00         27.46         0.85 o
  -2   8  -4          1.26          1.38         0.36 o
  -1   8  -4         90.16         89.67         1.54 o
   0   8  -4         73.78         68.09         1.22 o
   1   8  -4         13.53         13.43         0.40 o
   2   8  -4         44.67         40.96         0.85 o
   3   8  -4         56.86         54.50         1.09 o
   4   8  -4          0.25          0.13         0.16 o
   5   8  -4         19.00         18.49         1.04 o
  -4   9  -4         66.26         74.43         2.63 o
  -3   9  -4         19.89         20.52         0.72 o
  -2   9  -4        241.32        244.74         4.77 o
  -1   9  -4        133.58        136.56         2.25 o
   0   9  -4         74.38         73.89         1.30 o
   1   9  -4        113.44        116.49         1.70 o
   2   9  -4         67.97         69.17         1.30 o
   3   9  -4         80.14         74.84         1.78 o
   4   9  -4         59.02         58.85         1.53 o
  -3  10  -4         27.94         28.37         1.31 o
  -2  10  -4          2.66          2.55         0.27 o
  -1  10  -4         66.04         65.10         1.49 o
   0  10  -4         33.89         36.06         0.69 o
   1  10  -4         29.49         24.26         0.62 o
   2  10  -4        174.03        177.83         3.63 o
   3  10  -4          1.66          2.05         0.28 o
   4  10  -4         50.44         50.65         1.41 o
  -3  11  -4         30.90         31.58         1.46 o
  -2  11  -4         27.33         25.81         1.33 o
  -1  11  -4        131.24        128.89         3.86 o
   0  11  -4         80.27         81.11         1.50 o
   1  11  -4         94.37         92.23         2.06 o
   2  11  -4        107.27        108.42         2.39 o
   3  11  -4         66.97         66.44         1.69 o
  -2  12  -4         67.57         68.55         2.68 o
  -1  12  -4         90.64         89.46         2.12 o
   0  12  -4         11.38         11.51         0.73 o
   1  12  -4        109.52        113.87         4.19 o
   2  12  -4          3.54          3.38         0.34 o
  -1  13  -4         40.89         42.72         1.86 o
   0  13  -4        119.90        129.85         2.28 o
   1  13  -4         47.97         49.76         1.53 o
   2  13  -4        168.88        177.99         5.24 o
  -5   1  -3         91.31         92.72         2.22 o
  -4   1  -3         66.72         67.92         1.63 o
  -3   1  -3        360.13        368.05         9.15 o
  -2   1  -3        977.27       1060.88        26.80 o
  -1   1  -3        202.33        222.50         4.22 o
   0   1  -3        413.52        387.37         7.18 o
   1   1  -3       1802.11       1856.90        24.10 o
   2   1  -3        356.37        388.10         5.64 o
   3   1  -3       1035.72       1060.89        13.47 o
   4   1  -3         69.84         61.11         1.41 o
   5   1  -3         48.41         45.05         0.97 o
   6   1  -3          7.60          7.18         0.48 o
  -5   2  -3         14.23         13.83         1.16 o
  -4   2  -3        111.22        111.70         2.42 o
  -3   2  -3         19.70         19.44         0.63 o
  -2   2  -3        375.23        392.35         5.88 o
  -1   2  -3        107.04        119.36         1.63 o
   0   2  -3        529.39        553.92        12.18 o
   1   2  -3        252.39        293.07         3.77 o
   2   2  -3        827.53        859.96         9.76 o
   3   2  -3        276.18        286.81         3.78 o
   4   2  -3        553.86        550.63         8.37 o
   5   2  -3         33.90         33.30         1.81 o
   6   2  -3         17.10         18.02         0.59 o
  -5   3  -3         14.10         13.49         0.91 o
  -4   3  -3        123.42        129.06         2.74 o
  -3   3  -3        664.99        656.83        12.19 o
  -2   3  -3        254.45        267.36         3.48 o
  -1   3  -3        219.01        221.48         2.86 o
   0   3  -3        671.08        747.04        17.58 o
   1   3  -3       1869.35       1959.94        39.28 o
   2   3  -3        900.45        935.93        12.03 o
   3   3  -3        489.68        506.00         7.56 o
   4   3  -3          5.98          6.53         0.32 o
   5   3  -3         17.36         17.85         0.54 o
   6   3  -3          7.06          8.40         0.49 o
  -5   4  -3         99.84         99.14         3.41 o
  -4   4  -3        301.46        294.86         8.33 o
  -3   4  -3        106.22        105.68         1.83 o
  -2   4  -3        494.99        486.31         6.30 o
  -1   4  -3        374.41        396.22         5.13 o
   0   4  -3       1632.63       1725.59        31.39 o
   1   4  -3       1079.14       1146.94        14.78 o
   2   4  -3        461.66        501.49         5.83 o
   3   4  -3        590.39        594.07        10.06 o
   4   4  -3         17.54         16.50         0.49 o
   5   4  -3         58.33         59.37         1.21 o
   6   4  -3         76.92         81.47         2.62 o
  -5   5  -3         14.49         15.39         0.68 o
  -4   5  -3        168.48        167.21         3.44 o
  -3   5  -3        297.53        293.11         5.51 o
  -2   5  -3        233.58        237.84         4.33 o
  -1   5  -3        868.07        856.05        12.63 o
   0   5  -3         60.96         63.79         1.06 o
   1   5  -3        488.09        500.29         6.48 o
   2   5  -3        581.86        600.72         7.69 o
   3   5  -3         45.81         44.55         1.35 o
   4   5  -3        627.10        628.34         8.20 o
   5   5  -3        101.40        105.42         2.28 o
  -5   6  -3         37.90         41.55         1.84 o
  -4   6  -3         62.30         65.40         1.59 o
  -3   6  -3        215.65        212.58         4.15 o
  -2   6  -3        352.76        339.17         6.38 o
  -1   6  -3        115.54        110.12         1.80 o
   0   6  -3        280.89        287.36         4.43 o
   1   6  -3        865.70        906.36        13.45 o
   2   6  -3        147.76        144.05         2.92 o
   3   6  -3        119.00        120.18         2.02 o
   4   6  -3         26.66         26.55         0.67 o
   5   6  -3          1.92          2.16         0.29 o
  -4   7  -3         31.41         31.32         1.43 o
  -3   7  -3        123.04        124.89         2.59 o
  -2   7  -3        562.11        549.86        10.06 o
  -1   7  -3         68.82         70.80         3.62 o
   0   7  -3        613.85        585.64         8.52 o
   1   7  -3        129.54        115.59         4.62 o
   2   7  -3        292.96        284.01         4.75 o
   3   7  -3        500.40        501.00         8.69 o
   4   7  -3         81.73         79.73         1.84 o
   5   7  -3         55.90         57.70         2.10 o
  -4   8  -3         54.66         57.32         2.14 o
  -3   8  -3        139.83        141.91         2.93 o
  -2   8  -3         68.71         69.73         1.56 o
  -1   8  -3        877.41        886.45        13.19 o
   0   8  -3         10.94         10.37         0.34 o
   1   8  -3        251.09        252.50         3.36 o
   2   8  -3         17.67         14.51         0.42 o
   3   8  -3         10.15          9.61         0.36 o
   4   8  -3        102.82        100.86         2.27 o
   5   8  -3         34.57         33.61         1.61 o
  -4   9  -3         16.88         18.66         1.32 o
  -3   9  -3         29.73         27.93         1.27 o
  -2   9  -3        151.07        146.50         4.24 o
  -1   9  -3        274.32        271.02         4.15 o
   0   9  -3        414.21        407.79         6.70 o
   1   9  -3          2.47          2.88         0.17 o
   2   9  -3         18.89         17.23         0.62 o
   3   9  -3         35.96         33.68         0.99 o
   4   9  -3         57.49         56.99         1.69 o
  -4  10  -3         19.26         20.38         1.17 o
  -3  10  -3         13.10         12.44         0.61 o
  -2  10  -3        155.35        156.67         3.82 o
  -1  10  -3          3.30          3.32         0.20 o
   0  10  -3        153.73        152.38         2.51 o
   1  10  -3         35.06         32.97         0.75 o
   2  10  -3         57.20         53.50         1.33 o
   3  10  -3         86.99         82.97         1.96 o
   4  10  -3         20.58         18.50         0.75 o
  -3  11  -3         34.65         36.65         1.70 o
  -2  11  -3          8.09          6.06         0.65 o
  -1  11  -3         72.91         73.59         1.41 o
   0  11  -3         10.52         10.08         0.39 o
   1  11  -3         86.73         86.86         1.94 o
   2  11  -3         37.13         36.21         1.09 o
   3  11  -3         60.25         57.95         1.52 o
  -2  12  -3         19.02         18.95         1.14 o
  -1  12  -3          1.55          1.82         0.27 o
   0  12  -3         22.13         24.51         0.66 o
   1  12  -3         23.34         23.61         0.81 o
   2  12  -3          1.69          2.46         0.30 o
   3  12  -3         13.30         13.88         0.66 o
  -1  13  -3         16.02         15.55         1.00 o
   0  13  -3          7.44          7.49         0.47 o
   1  13  -3         30.79         29.50         0.95 o
   2  13  -3         73.28         74.90         1.84 o
   0  14  -3         37.91         39.26         1.54 o
  -5   0  -2        106.20        100.59         3.30 o
  -4   0  -2        229.87        233.27         6.61 o
  -3   0  -2        114.69        131.67         2.52 o
  -2   0  -2        195.02        185.39         3.44 o
  -1   0  -2       3884.63       3547.92        91.70 o
   0   0  -2        847.07        902.87        16.83 o
   1   0  -2       2413.96       2480.15        45.89 o
   2   0  -2        352.71        323.04         8.75 o
   3   0  -2        672.67        690.91        12.36 o
   4   0  -2        911.44        887.67        16.06 o
   5   0  -2         57.94         59.08         2.74 o
   6   0  -2         43.24         45.24         1.88 o
  -6   1  -2         41.86         40.29         1.85 o
  -5   1  -2         21.90         22.32         0.84 o
  -4   1  -2        329.38        319.69         6.20 o
  -3   1  -2        506.44        500.40         6.42 o
  -2   1  -2        217.15        235.92         3.52 o
  -1   1  -2        286.48        262.29         3.92 o
   0   1  -2       4255.43       3737.97        53.64 o
   1   1  -2        910.94        900.34        15.29 o
   2   1  -2       1744.42       1891.67        24.35 o
   3   1  -2        149.61        161.16         2.16 o
   4   1  -2         61.35         62.39         1.00 o
   5   1  -2        122.39        121.16         1.98 o
   6   1  -2         85.46         89.05         3.64 o
  -5   2  -2         88.93         90.47         2.17 o
  -4   2  -2        143.45        140.71         2.98 o
  -3   2  -2        691.39        696.40        10.40 o
  -2   2  -2        523.31        565.95         8.55 o
  -1   2  -2        830.45        902.52        11.54 o
   0   2  -2       5460.82       4534.22       110.69 o
   1   2  -2       2295.41       2338.67        30.42 o
   2   2  -2        112.39        106.85         1.28 o
   3   2  -2        276.35        276.87         3.61 o
   4   2  -2         15.59         14.57         0.36 o
   5   2  -2        124.80        121.65         2.84 o
   6   2  -2         29.91         29.30         0.94 o
  -5   3  -2         16.98         17.38         1.26 o
  -4   3  -2        122.59        128.27         2.78 o
  -3   3  -2        335.11        346.12         6.47 o
  -2   3  -2        104.60        106.20         1.65 o
  -1   3  -2        130.90        126.74         1.66 o
   0   3  -2        981.84        953.05        14.62 o
   1   3  -2        600.42        621.21         8.10 o
   2   3  -2         48.77         54.20         0.72 o
   3   3  -2        393.43        384.48         4.47 o
   4   3  -2        692.27        688.08        10.29 o
   5   3  -2         40.22         41.20         1.13 o
   6   3  -2         54.37         53.02         1.51 o
  -5   4  -2         41.59         41.80         1.81 o
  -4   4  -2         74.85         75.36         3.04 o
  -3   4  -2        183.96        174.44         3.48 o
  -2   4  -2        268.98        285.06         4.36 o
  -1   4  -2        351.71        393.67         5.10 o
   0   4  -2       2026.88       2021.87        30.96 o
   1   4  -2        567.91        602.00         7.74 o
   2   4  -2         40.17         35.54         0.49 o
   3   4  -2        198.27        183.05         2.52 o
   4   4  -2         20.39         20.12         0.54 o
   5   4  -2         52.23         50.85         1.32 o
   6   4  -2          6.07          6.66         0.44 o
  -5   5  -2          6.45          6.06         0.67 o
  -4   5  -2          2.17          1.80         0.25 o
  -3   5  -2         27.38         26.50         0.78 o
  -2   5  -2         57.48         61.55         1.09 o
  -1   5  -2        571.85        586.12         7.57 o
   0   5  -2          3.94          4.76         0.30 o
   1   5  -2        143.85        154.51         2.10 o
   2   5  -2         31.29         32.94         0.67 o
   3   5  -2        215.94        206.67         3.20 o
   4   5  -2         13.60         10.44         0.38 o
   5   5  -2         44.01         44.19         1.18 o
  -5   6  -2         82.52         94.33         3.19 o
  -4   6  -2         76.46         77.12         1.92 o
  -3   6  -2        169.10        173.27         3.39 o
  -2   6  -2        387.49        383.47         7.95 o
  -1   6  -2        123.28        122.85         2.01 o
   0   6  -2        954.62       1005.19        14.88 o
   1   6  -2        106.62        102.35         1.47 o
   2   6  -2        107.15        105.72         3.74 o
   3   6  -2        133.33        129.82         4.09 o
   4   6  -2        170.67        168.45         2.76 o
   5   6  -2        158.19        160.46         3.32 o
  -5   7  -2          1.26          1.42         0.44 o
  -4   7  -2         50.31         48.24         1.91 o
  -3   7  -2        200.86        194.60         3.86 o
  -2   7  -2        221.83        228.22         3.53 o
  -1   7  -2        294.48        300.29         4.60 o
   0   7  -2        163.45        176.57         2.40 o
   1   7  -2        131.91        134.59         2.03 o
   2   7  -2         69.06         69.20         1.82 o
   3   7  -2         68.10         65.14         1.81 o
   4   7  -2         38.41         35.96         1.11 o
   5   7  -2         30.50         29.43         1.37 o
  -4   8  -2         92.59         91.85         2.21 o
  -3   8  -2         28.48         29.87         1.26 o
  -2   8  -2        136.80        132.14         2.16 o
  -1   8  -2        291.41        282.37         8.65 o
   0   8  -2         28.58         25.90         0.71 o
   1   8  -2        392.71        374.50         4.94 o
   2   8  -2        106.62        107.83         2.26 o
   3   8  -2         64.23         56.47         1.39 o
   4   8  -2          0.69          0.58         0.19 o
   5   8  -2          1.71          2.83         0.73 o
  -4   9  -2         23.10         23.93         0.99 o
  -3   9  -2        219.06        223.78         4.53 o
  -2   9  -2         37.31         37.90         0.71 o
  -1   9  -2        182.87        181.92         2.51 o
   0   9  -2        209.16        209.77         3.30 o
   1   9  -2        135.69        136.17         2.28 o
   2   9  -2        486.36        489.44         9.02 o
   3   9  -2        167.69        164.92         3.72 o
   4   9  -2         12.07         12.03         0.57 o
  -4  10  -2         24.53         26.16         3.04 o
  -3  10  -2         26.20         23.51         1.35 o
  -2  10  -2        175.47        172.64         5.83 o
  -1  10  -2        147.63        153.74         2.54 o
   0  10  -2         29.59         26.92         0.64 o
   1  10  -2         13.78         13.13         0.42 o
   2  10  -2         29.70         29.16         0.89 o
   3  10  -2         41.14         40.95         1.23 o
   4  10  -2         71.71         69.49         1.77 o
  -3  11  -2         51.03         50.67         2.07 o
  -2  11  -2         40.37         42.18         1.75 o
  -1  11  -2         74.38         73.42         1.73 o
   0  11  -2         23.66         23.76         0.68 o
   1  11  -2        130.32        133.53         2.75 o
   2  11  -2         43.65         44.74         1.19 o
   3  11  -2         78.18         81.20         1.93 o
  -2  12  -2         18.00         18.80         1.11 o
  -1  12  -2         19.23         18.28         0.70 o
   0  12  -2        146.74        149.74         2.54 o
   1  12  -2         35.57         35.77         1.03 o
   2  12  -2        141.34        146.38         3.09 o
   3  12  -2         96.58         97.34         2.27 o
  -1  13  -2         90.89         93.74         2.20 o
   0  13  -2          9.12          9.35         0.52 o
   1  13  -2         38.74         40.78         1.16 o
   2  13  -2         69.31         70.73         1.78 o
  -1  14  -2         38.81         43.80         1.79 o
   0  14  -2         14.43         15.62         0.69 o
  -6   1  -1         84.90         89.73         3.16 o
  -5   1  -1         31.69         28.66         2.82 o
  -4   1  -1        536.90        540.86         8.27 o
  -3   1  -1        132.05        145.17         2.77 o
  -2   1  -1        849.46        920.66        16.53 o
  -1   1  -1       1420.24       1476.52        47.06 o
   0   1  -1        319.35        334.44         7.98 o
   1   1  -1       4118.36       4010.01       134.31 o
   2   1  -1        213.38        206.70         2.72 o
   3   1  -1        199.29        208.61         2.78 o
   4   1  -1        372.16        377.74         4.97 o
   5   1  -1         96.39        103.64         1.56 o
   6   1  -1         57.12         54.10         1.94 o
  -6   2  -1         35.27         35.85         1.67 o
  -5   2  -1        222.65        223.31         4.61 o
  -4   2  -1         89.84         88.47         7.43 o
  -3   2  -1        125.55        122.66         9.84 o
  -2   2  -1        591.55        647.06        11.58 o
  -1   2  -1        336.27        345.24         6.37 o
   0   2  -1       2250.29       2090.98        79.29 o
   1   2  -1       4735.51       4339.25       205.30 o
   2   2  -1        696.97        809.34         9.22 o
   3   2  -1        499.71        534.79         6.91 o
   4   2  -1        228.36        223.06         3.06 o
   5   2  -1         16.19         14.34         0.58 o
   6   2  -1         67.45         71.59         2.44 o
  -6   3  -1         22.69         22.74         1.28 o
  -5   3  -1         37.81         40.82         1.20 o
  -4   3  -1        139.76        140.87         2.91 o
  -3   3  -1        205.50        228.21         4.30 o
  -2   3  -1         65.84         71.14         1.47 o
  -1   3  -1        199.93        214.22         3.25 o
   0   3  -1        582.20        663.13        10.28 o
   1   3  -1         32.32         32.30         0.58 o
   2   3  -1         63.95         67.36         0.86 o
   3   3  -1        515.85        567.62         6.49 o
   4   3  -1        109.95        112.11         1.87 o
   5   3  -1         43.80         44.38         1.16 o
   6   3  -1         30.70         33.06         1.05 o
  -5   4  -1         71.30         72.16         1.82 o
  -4   4  -1        221.53        229.10         6.57 o
  -3   4  -1        256.18        262.96         4.99 o
  -2   4  -1          0.44          0.36         0.11 o
  -1   4  -1        703.84        689.78        10.32 o
   0   4  -1        386.42        348.52         5.28 o
   1   4  -1        925.44        962.61        12.77 o
   2   4  -1         96.45         79.70         1.13 o
   3   4  -1        155.85        158.53         5.22 o
   4   4  -1        228.68        232.86         3.69 o
   5   4  -1        189.73        189.07         3.84 o
   6   4  -1         32.74         33.34         1.53 o
  -5   5  -1        106.61        107.30         3.58 o
  -4   5  -1         93.44         95.12         2.28 o
  -3   5  -1        119.14        116.89         1.92 o
  -2   5  -1        204.33        182.52         2.83 o
  -1   5  -1        461.35        486.99         7.41 o
   0   5  -1        791.75        770.54         9.90 o
   1   5  -1        557.07        569.39         7.39 o
   2   5  -1         36.70         35.47         0.58 o
   3   5  -1        401.90        392.16         5.83 o
   4   5  -1        319.25        318.64         4.97 o
   5   5  -1         46.85         47.97         1.27 o
  -5   6  -1         45.60         47.54         1.96 o
  -4   6  -1        217.51        223.18         4.51 o
  -3   6  -1        327.32        339.84         5.24 o
  -2   6  -1        114.06        113.20         1.86 o
  -1   6  -1        660.88        655.70         9.83 o
   0   6  -1        685.98        693.06         8.99 o
   1   6  -1          3.23          2.97         0.15 o
   2   6  -1        143.28        146.78         7.05 o
   3   6  -1         95.48         85.93         1.49 o
   4   6  -1         90.68         86.36         2.02 o
   5   6  -1         80.52         79.88         2.66 o
  -5   7  -1         25.54         25.85         1.35 o
  -4   7  -1         98.90        100.36         2.26 o
  -3   7  -1        250.95        247.63         3.95 o
  -2   7  -1         95.56         91.40         1.35 o
  -1   7  -1       1225.51       1186.75        30.90 o
   0   7  -1        141.86        128.04         1.77 o
   1   7  -1        226.38        234.88         3.10 o
   2   7  -1        492.86        480.68         7.11 o
   3   7  -1         62.48         61.72         1.44 o
   4   7  -1        238.58        235.55         4.68 o
   5   7  -1         89.82         93.95         2.18 o
  -5   8  -1         98.01        106.04         3.58 o
  -4   8  -1        157.52        156.92         3.35 o
  -3   8  -1         97.64         91.02         1.66 o
  -2   8  -1        758.96        748.58         9.77 o
  -1   8  -1         16.64         16.51         0.38 o
   0   8  -1        749.08        713.77        20.57 o
   1   8  -1        523.43        542.35         8.12 o
   2   8  -1         38.34         35.44         0.95 o
   3   8  -1        252.67        251.01         4.87 o
   4   8  -1        142.91        139.67         3.00 o
   5   8  -1         41.15         44.54         1.27 o
  -4   9  -1         15.57         15.52         0.68 o
  -3   9  -1         79.20         81.63         1.92 o
  -2   9  -1         61.51         57.27         1.13 o
  -1   9  -1        106.07        106.32         1.81 o
   0   9  -1        318.70        301.88         4.63 o
   1   9  -1         64.81         58.44         1.10 o
   2   9  -1         21.91         21.70         0.69 o
   3   9  -1         21.13         20.46         1.36 o
   4   9  -1         46.14         43.77         1.25 o
  -4  10  -1          1.11          1.21         0.27 o
  -3  10  -1         37.47         38.96         1.69 o
  -2  10  -1          3.22          2.81         0.28 o
  -1  10  -1        250.32        252.91         4.95 o
   0  10  -1        113.30        109.14         1.88 o
   1  10  -1         33.74         31.75         0.72 o
   2  10  -1         90.89         88.67         1.98 o
   3  10  -1          7.92          7.83         0.44 o
   4  10  -1         27.54         25.44         0.93 o
  -3  11  -1          1.79          1.98         0.43 o
  -2  11  -1         76.61         76.81         2.00 o
  -1  11  -1         32.37         32.04         0.96 o
   0  11  -1          7.39          7.49         0.34 o
   1  11  -1        175.13        180.15         2.97 o
   2  11  -1         57.65         56.27         1.43 o
   3  11  -1         70.75         72.56         1.76 o
  -2  12  -1         13.80         14.04         0.92 o
  -1  12  -1         19.30         20.96         1.09 o
   0  12  -1          2.45          2.24         0.28 o
   1  12  -1         32.33         32.37         0.95 o
   2  12  -1          5.66          5.82         0.40 o
   3  12  -1          2.24          2.77         0.51 o
  -2  13  -1         26.95         28.82         1.46 o
  -1  13  -1         12.19         11.52         0.58 o
   0  13  -1          8.74          9.08         0.51 o
   1  13  -1         16.25         15.61         0.95 o
   2  13  -1         28.38         29.90         0.99 o
  -1  14  -1         86.58         88.19         2.99 o
   0  14  -1         46.49         46.88         1.35 o
  -6   0   0        113.26        104.39         3.64 o
  -5   0   0        419.38        413.08        11.48 o
  -4   0   0        368.96        362.29         9.49 o
  -3   0   0        387.49        357.12         9.44 o
  -2   0   0       1052.89       1078.06        28.85 o
  -1   0   0       1998.14       1984.30        53.15 o
   1   0   0       2008.60       2062.37        56.21 o
   2   0   0       1063.16       1149.48        16.95 o
   3   0   0        385.90        362.31         5.47 o
   4   0   0        366.63        356.86         6.70 o
   5   0   0        415.37        429.83        11.04 o
   6   0   0        113.78        111.68         3.38 o
  -6   1   0         89.76         91.37         2.31 o
  -5   1   0         31.13         29.30         1.37 o
  -4   1   0        171.14        166.12         5.77 o
  -3   1   0        406.68        451.32         8.36 o
  -2   1   0        776.00        887.10        23.16 o
  -1   1   0       1286.29       1327.38        36.37 o
   0   1   0        125.25        126.35         1.91 o
   1   1   0       1282.95       1414.61        13.95 o
   2   1   0        787.37        909.86         8.83 o
   3   1   0        413.03        455.80         4.84 o
   4   1   0        172.74        173.67         2.72 o
   5   1   0         30.41         29.23         0.85 o
   6   1   0         90.54         99.09         3.06 o
  -6   2   0         60.22         66.77         2.50 o
  -5   2   0         52.68         47.92         1.92 o
  -4   2   0        272.77        268.74         4.20 o
  -3   2   0         89.59        101.48         2.87 o
  -2   2   0        522.93        519.28        13.48 o
  -1   2   0       1587.14       1514.68        28.78 o
   0   2   0         36.76         33.11         0.47 o
   1   2   0       1590.45       1596.73        20.19 o
   2   2   0        527.91        523.98         5.51 o
   3   2   0         90.28        100.70         1.43 o
   4   2   0        270.32        266.18         4.12 o
   5   2   0         50.56         48.75         1.01 o
   6   2   0         60.48         60.99         2.24 o
  -6   3   0          7.28          8.39         0.79 o
  -5   3   0        120.86        120.49         3.85 o
  -4   3   0         89.47         86.48         1.56 o
  -3   3   0        226.29        199.43        17.95 o
  -2   3   0        219.17        224.52         4.19 o
  -1   3   0         45.33         43.57         0.70 o
   0   3   0       3132.32       2711.97        89.90 o
   1   3   0         42.42         41.25         0.55 o
   2   3   0        219.58        221.59         2.39 o
   3   3   0        224.87        202.89         3.81 o
   4   3   0         90.36         87.39         1.51 o
   5   3   0        121.51        122.08         2.60 o
   6   3   0          6.47          6.89         0.64 o
  -5   4   0          5.50          4.98         0.59 o
  -4   4   0        175.00        172.24         2.96 o
  -3   4   0        244.39        245.69         4.74 o
  -2   4   0        201.45        246.14         3.70 o
  -1   4   0        109.06        100.91         1.35 o
   0   4   0        361.40        389.57         5.03 o
   1   4   0        102.06         95.51         1.43 o
   2   4   0        197.45        241.89         2.89 o
   3   4   0        244.07        248.93         3.32 o
   4   4   0        176.33        175.80         2.42 o
   5   4   0          5.34          5.50         0.77 o
  -5   5   0         51.74         52.36         1.42 o
  -4   5   0        129.17        131.01         2.25 o
  -3   5   0         57.13         58.55         0.94 o
  -2   5   0        129.83        132.44         1.84 o
  -1   5   0        573.24        613.39         7.89 o
   0   5   0        141.62        157.96         2.11 o
   1   5   0        564.23        610.75         7.88 o
   2   5   0        129.75        133.29         1.82 o
   3   5   0         55.76         58.17         1.07 o
   4   5   0        128.63        130.64         2.20 o
   5   5   0         51.35         54.74         1.97 o
  -5   6   0        128.06        128.49         4.11 o
  -4   6   0         36.12         40.02         1.11 o
  -3   6   0        494.22        485.76         7.45 o
  -2   6   0         66.79         59.29         1.30 o
  -1   6   0        744.59        751.54         9.73 o
   0   6   0        191.44        201.82         2.68 o
   1   6   0        751.73        759.61         9.72 o
   2   6   0         65.00         60.44         1.19 o
   3   6   0        500.37        485.38         7.31 o
   4   6   0         36.15         39.43         1.07 o
   5   6   0        127.82        128.96         3.92 o
  -5   7   0         37.84         39.89         1.74 o
  -4   7   0        129.72        128.89         2.79 o
  -3   7   0        112.45        105.09         1.82 o
  -2   7   0        196.40        200.01         3.56 o
  -1   7   0         68.42         68.53         1.03 o
   0   7   0        462.48        488.41         7.36 o
   1   7   0         69.47         70.44         1.21 o
   2   7   0        199.08        205.09         3.88 o
   3   7   0        110.13        102.55         2.20 o
   4   7   0        130.49        127.45         2.70 o
   5   7   0         37.68         38.42         1.15 o
  -5   8   0         35.00         38.55         1.72 o
  -4   8   0          0.23          0.05         0.17 o
  -3   8   0         75.93         71.95         1.35 o
  -2   8   0        183.60        179.44         2.91 o
  -1   8   0          6.91          7.79         0.40 o
   0   8   0        144.44        135.30         5.40 o
   1   8   0          7.02          6.82         0.28 o
   2   8   0        184.61        179.41         3.52 o
   3   8   0         76.69         69.98         1.63 o
   4   8   0          0.22          0.41         0.17 o
   5   8   0         35.03         36.95         1.60 o
  -4   9   0         99.39         99.44         2.59 o
  -3   9   0         46.13         47.65         1.02 o
  -2   9   0        151.99        151.62         3.12 o
  -1   9   0        349.93        345.33         5.35 o
   0   9   0          3.52          3.30         0.21 o
   1   9   0        348.92        350.29         5.36 o
   2   9   0        150.26        150.94         3.05 o
   3   9   0         47.81         47.88         1.24 o
   4   9   0        101.50         97.64         2.23 o
  -4  10   0         27.81         28.57         1.40 o
  -3  10   0        121.62        121.18         2.63 o
  -2  10   0         86.61         81.24         2.41 o
  -1  10   0        200.04        201.11         4.08 o
   0  10   0        387.38        401.68         6.17 o
   1  10   0        202.59        204.61         3.27 o
   2  10   0         84.82         82.78         1.85 o
   3  10   0        119.85        117.68         2.58 o
   4  10   0         27.72         28.61         0.95 o
  -3  11   0         26.59         27.05         1.16 o
  -2  11   0         85.95         83.80         1.97 o
  -1  11   0          8.36          8.17         0.46 o
   0  11   0          0.31          0.42         0.18 o
   1  11   0          7.79          7.60         0.34 o
   2  11   0         84.43         83.51         1.92 o
   3  11   0         26.67         26.21         0.88 o
  -3  12   0         59.74         59.24         2.33 o
  -2  12   0        134.07        135.33         2.98 o
  -1  12   0        132.09        128.24         2.81 o
   0  12   0         56.25         54.57         1.42 o
   1  12   0        129.73        128.87         3.94 o
   2  12   0        133.49        136.64         2.90 o
   3  12   0         58.15         58.59         1.55 o
  -2  13   0         49.71         55.56         1.53 o
  -1  13   0         15.47         14.91         0.65 o
   0  13   0         75.57         73.73         1.82 o
   1  13   0         14.45         13.33         0.89 o
   2  13   0         50.64         56.23         2.17 o
  -1  14   0         12.01         13.15         0.89 o
   0  14   0         14.46         13.74         0.64 o
  -6   1   1         58.57         51.10         1.51 o
  -5   1   1         92.48         96.07         2.18 o
  -4   1   1        368.52        378.72         7.08 o
  -3   1   1        199.01        208.97         3.25 o
  -2   1   1        212.17        210.05         2.77 o
  -1   1   1       4122.52       3659.26        71.69 o
   0   1   1        321.03        355.26         6.01 o
   1   1   1       1406.05       1475.47        15.81 o
   2   1   1        841.17        899.70         9.49 o
   3   1   1        130.88        143.34         1.77 o
   4   1   1        539.29        547.12         9.85 o
   5   1   1         33.46         30.38         1.42 o
   6   1   1         84.92         89.08         2.06 o
  -6   2   1         68.93         71.38         2.69 o
  -5   2   1         16.23         15.23         0.62 o
  -4   2   1        230.50        230.33         4.37 o
  -3   2   1        508.24        541.34         8.12 o
  -2   2   1        702.53        815.38        15.03 o
  -1   2   1       4739.86       4327.32       219.80 o
   0   2   1       2263.44       2193.11        57.37 o
   1   2   1        338.72        349.69         5.33 o
   2   2   1        570.15        630.60         6.66 o
   3   2   1        129.19        128.69         1.44 o
   4   2   1         86.99         92.92         1.91 o
   5   2   1        226.44        228.78         4.39 o
   6   2   1         34.83         35.12         1.53 o
  -5   3   1         42.31         41.28         1.18 o
  -4   3   1        109.46        112.61         1.94 o
  -3   3   1        505.67        553.99        10.46 o
  -2   3   1         61.26         64.52         1.39 o
  -1   3   1         35.38         34.30         0.63 o
   0   3   1        596.46        687.13         8.95 o
   1   3   1        194.55        216.73         2.54 o
   2   3   1         65.78         71.91         0.91 o
   3   3   1        199.15        222.40         2.69 o
   4   3   1        141.30        141.30         2.01 o
   5   3   1         37.76         40.80         1.09 o
  -5   4   1        193.74        193.32         3.94 o
  -4   4   1        229.41        235.48         3.76 o
  -3   4   1        156.55        159.89         3.44 o
  -2   4   1         94.10         79.99         1.14 o
  -1   4   1        942.77        964.36        18.63 o
   0   4   1        393.60        360.56         4.15 o
   1   4   1        715.58        711.50         9.05 o
   2   4   1          0.48          0.89         0.16 o
   3   4   1        250.42        260.87         3.50 o
   4   4   1        219.11        232.95         2.84 o
   5   4   1         71.60         75.19         2.48 o
  -5   5   1         45.35         47.23         1.31 o
  -4   5   1        323.99        323.72         5.07 o
  -3   5   1        399.49        378.22        15.09 o
  -2   5   1         36.95         36.74         0.60 o
  -1   5   1        562.57        577.31         7.39 o
   0   5   1        795.64        768.33         9.91 o
   1   5   1        470.25        508.90         5.82 o
   2   5   1        202.48        182.97         2.21 o
   3   5   1        115.55        115.16         1.67 o
   4   5   1         94.86         96.31         1.47 o
   5   5   1        109.32        109.67         3.39 o
  -5   6   1         79.86         79.48         1.95 o
  -4   6   1         90.56         86.56         1.60 o
  -3   6   1         95.64         85.73         1.53 o
  -2   6   1        140.91        148.70         2.03 o
  -1   6   1          4.06          3.91         0.18 o
   0   6   1        697.32        703.14         9.01 o
   1   6   1        661.38        673.14         8.58 o
   2   6   1        116.02        116.36         1.74 o
   3   6   1        329.61        347.04         5.31 o
   4   6   1        216.00        222.20         4.36 o
   5   6   1         44.43         44.47         1.79 o
  -5   7   1         90.78         95.77         3.23 o
  -4   7   1        234.68        240.72         3.88 o
  -3   7   1         62.07         61.94         1.18 o
  -2   7   1        483.90        466.61         7.22 o
  -1   7   1        225.64        229.51         3.09 o
   0   7   1        140.30        127.18         2.06 o
   1   7   1       1207.35       1152.26        41.43 o
   2   7   1         93.56         91.59         1.55 o
   3   7   1        253.29        247.10         4.75 o
   4   7   1         97.00         95.47         2.16 o
   5   7   1         26.91         25.56         1.26 o
  -5   8   1         40.50         42.23         1.83 o
  -4   8   1        144.76        145.01         2.49 o
  -3   8   1        249.76        252.25         4.03 o
  -2   8   1         39.42         37.96         0.79 o
  -1   8   1        523.18        533.07        10.09 o
   0   8   1        752.19        737.46        10.79 o
   1   8   1         17.55         17.51         0.45 o
   2   8   1        765.37        760.88        13.68 o
   3   8   1         99.58         92.43         2.01 o
   4   8   1        156.93        155.36         3.23 o
  -4   9   1         45.59         47.31         1.04 o
  -3   9   1         21.33         20.91         0.73 o
  -2   9   1         19.95         18.78         0.67 o
  -1   9   1         63.09         56.95         1.39 o
   0   9   1        311.63        295.56         4.62 o
   1   9   1        107.10        104.57         1.80 o
   2   9   1         63.37         58.52         1.38 o
   3   9   1         80.98         82.28         2.24 o
   4   9   1         14.36         13.41         0.60 o
  -4  10   1         28.84         29.34         1.38 o
  -3  10   1          7.72          7.19         0.44 o
  -2  10   1         91.81         88.59         2.02 o
  -1  10   1         32.66         29.81         0.90 o
   0  10   1        113.17        107.72         2.63 o
   1  10   1        247.71        249.37         3.96 o
   2  10   1          3.16          3.45         0.30 o
   3  10   1         38.97         40.23         1.12 o
   4  10   1          1.20          1.54         0.48 o
  -3  11   1         70.02         70.18         1.81 o
  -2  11   1         57.81         57.45         1.49 o
  -1  11   1        179.56        179.98         3.71 o
   0  11   1          8.66          7.89         0.53 o
   1  11   1         31.76         31.45         0.93 o
   2  11   1         76.01         79.57         1.82 o
   3  11   1          1.73          1.91         0.28 o
  -3  12   1          2.22          2.58         0.34 o
  -2  12   1          5.45          5.34         0.42 o
  -1  12   1         32.20         31.08         0.99 o
   0  12   1          2.45          1.92         0.27 o
   1  12   1         19.18         20.19         0.74 o
   2  12   1         13.73         13.71         0.60 o
   3  12   1         12.21         11.41         0.57 o
  -2  13   1         28.67         31.46         1.04 o
  -1  13   1         17.12         15.85         0.68 o
   0  13   1          8.08          8.40         0.49 o
   1  13   1         11.99         11.38         0.80 o
   2  13   1         26.02         26.53         1.37 o
   0  14   1         46.63         47.62         1.93 o
  -5   0   2         58.59         59.08         2.05 o
  -4   0   2        926.62        886.48        22.93 o
  -3   0   2        667.53        675.66        12.57 o
  -2   0   2        351.58        327.99         6.05 o
  -1   0   2       2364.50       2547.79        46.89 o
   0   0   2        834.87        915.66        17.17 o
   1   0   2       3891.11       3493.02        64.54 o
   2   0   2        192.84        180.45         3.45 o
   3   0   2        116.12        122.60         8.22 o
   4   0   2        236.78        239.33         6.35 o
   5   0   2        104.21        100.17         3.07 o
  -5   1   2        124.39        123.17         2.60 o
  -4   1   2         59.24         62.10         1.43 o
  -3   1   2        143.19        156.58         2.52 o
  -2   1   2       1714.29       1837.46        28.86 o
  -1   1   2        901.66        892.55        16.73 o
   0   1   2       4241.40       3520.00       105.59 o
   1   1   2        281.68        258.51         3.02 o
   2   1   2        211.71        226.53         2.71 o
   3   1   2        502.58        483.31         6.40 o
   4   1   2        325.52        322.11         5.98 o
   5   1   2         21.82         24.95         1.62 o
   6   1   2         40.35         42.22         1.69 o
  -6   2   2         30.22         25.98         1.41 o
  -5   2   2        128.42        126.88         2.64 o
  -4   2   2         16.63         15.04         0.55 o
  -3   2   2        270.38        273.10         4.25 o
  -2   2   2        106.11        101.11         2.07 o
  -1   2   2       2308.54       2349.09        71.80 o
   0   2   2       5489.52       4279.41       261.34 o
   1   2   2        812.71        881.69        14.41 o
   2   2   2        536.92        578.01         6.62 o
   3   2   2        695.07        693.42         8.02 o
   4   2   2        144.34        142.99         2.33 o
   5   2   2         90.52         92.46         2.31 o
  -6   3   2         55.42         54.03         2.20 o
  -5   3   2         40.31         44.50         1.18 o
  -4   3   2        697.03        685.75        12.67 o
  -3   3   2        392.82        381.94         7.20 o
  -2   3   2         51.61         56.39         1.19 o
  -1   3   2        630.09        651.73         9.77 o
   0   3   2        984.61       1008.07        14.96 o
   1   3   2        124.24        120.09         1.68 o
   2   3   2         95.55        100.30         1.28 o
   3   3   2        335.83        341.04        11.41 o
   4   3   2        128.27        133.75         2.19 o
   5   3   2         16.08         17.27         0.65 o
  -5   4   2         52.63         51.49         1.12 o
  -4   4   2         20.86         19.82         0.54 o
  -3   4   2        199.81        185.93         3.62 o
  -2   4   2         36.71         32.34         0.65 o
  -1   4   2        570.57        608.73         7.85 o
   0   4   2       2039.39       2075.39        37.71 o
   1   4   2        358.12        399.71         5.18 o
   2   4   2        267.64        290.92         3.83 o
   3   4   2        184.04        177.06         2.81 o
   4   4   2         74.76         71.03         1.33 o
   5   4   2         41.40         43.57         1.17 o
  -6   5   2          7.23          7.83         0.72 o
  -5   5   2         43.85         42.43         0.99 o
  -4   5   2         14.05         11.30         0.41 o
  -3   5   2        213.58        199.34         7.01 o
  -2   5   2         33.37         35.30         0.57 o
  -1   5   2        144.04        156.38         2.08 o
   0   5   2          4.53          5.56         0.20 o
   1   5   2        569.12        593.46         7.66 o
   2   5   2         58.90         64.11         0.97 o
   3   5   2         26.98         26.21         0.69 o
   4   5   2          2.12          1.86         0.24 o
   5   5   2          6.45          7.39         0.65 o
  -5   6   2        159.80        157.48         3.38 o
  -4   6   2        167.82        167.34         2.81 o
  -3   6   2        132.96        137.37         2.25 o
  -2   6   2        105.12        105.55         1.93 o
  -1   6   2        112.33        106.30         1.44 o
   0   6   2        960.96       1018.62        13.11 o
   1   6   2        128.18        129.21         1.78 o
   2   6   2        385.15        388.75         5.95 o
   3   6   2        165.26        169.81         2.78 o
   4   6   2         74.71         75.20         1.43 o
   5   6   2         82.00         87.86         2.98 o
  -5   7   2         30.16         33.47         1.51 o
  -4   7   2         37.38         35.43         0.84 o
  -3   7   2         66.02         63.82         1.26 o
  -2   7   2         67.89         68.26         1.49 o
  -1   7   2        130.70        117.11         3.67 o
   0   7   2        163.06        174.89         2.76 o
   1   7   2        298.51        305.13         4.05 o
   2   7   2        219.38        227.23         3.11 o
   3   7   2        200.70        198.97         3.20 o
   4   7   2         52.57         50.46         1.06 o
  -5   8   2          1.71          2.90         0.51 o
  -4   8   2          0.97          1.13         0.19 o
  -3   8   2         62.34         58.23         1.14 o
  -2   8   2        107.07        107.71         2.30 o
  -1   8   2        392.95        376.00         7.13 o
   0   8   2         29.21         26.97         0.58 o
   1   8   2        294.59        288.15         9.67 o
   2   8   2        136.20        131.87         1.91 o
   3   8   2         28.09         27.99         0.84 o
   4   8   2         93.31         95.37         2.12 o
  -4   9   2         11.82         11.92         0.57 o
  -3   9   2        165.81        162.41         3.40 o
  -2   9   2        482.33        484.23         9.24 o
  -1   9   2        135.48        133.65         2.81 o
   0   9   2        206.16        202.95         4.10 o
   1   9   2        180.23        175.95         2.89 o
   2   9   2         37.14         38.89         1.02 o
   3   9   2        214.21        221.25         4.39 o
   4   9   2         22.96         22.71         1.00 o
  -4  10   2         72.15         72.79         1.80 o
  -3  10   2         42.94         41.96         1.18 o
  -2  10   2         30.39         31.96         0.96 o
  -1  10   2         14.82         13.24         0.55 o
   0  10   2         28.42         25.75         0.81 o
   1  10   2        149.91        151.42         2.53 o
   2  10   2        178.09        179.48         3.54 o
   3  10   2         26.61         22.83         0.79 o
   4  10   2         23.82         23.21         0.85 o
  -4  11   2         35.56         37.23         1.61 o
  -3  11   2         77.11         80.10         1.96 o
  -2  11   2         43.83         42.25         1.20 o
  -1  11   2        129.96        129.73         2.83 o
   0  11   2         23.96         22.13         0.94 o
   1  11   2         72.69         71.77         1.72 o
   2  11   2         39.83         41.29         1.14 o
   3  11   2         49.69         50.78         1.36 o
  -3  12   2         98.85         97.05         2.32 o
  -2  12   2        143.98        144.60         3.17 o
  -1  12   2         36.03         35.96         1.16 o
   0  12   2        148.33        145.78         3.16 o
   1  12   2         18.49         18.42         0.70 o
   2  12   2         17.75         17.72         1.01 o
   3  12   2         59.55         69.93         2.37 o
  -2  13   2         71.22         72.20         1.85 o
  -1  13   2         38.91         41.10         1.22 o
   0  13   2          8.75          8.25         0.49 o
   1  13   2         90.76         91.92         3.11 o
   0  14   2         14.39         15.68         1.00 o
  -6   1   3          8.53          8.12         0.50 o
  -5   1   3         47.93         45.46         1.55 o
  -4   1   3         71.30         60.45         2.01 o
  -3   1   3       1028.61       1061.18        15.83 o
  -2   1   3        348.95        383.48         5.20 o
  -1   1   3       1803.38       1878.42        35.01 o
   0   1   3        418.22        401.68         4.61 o
   1   1   3        206.63        228.26         2.66 o
   2   1   3        965.03       1031.28        11.98 o
   3   1   3        358.70        369.34         4.87 o
   4   1   3         68.02         68.00         1.54 o
   5   1   3         91.74         94.61         2.09 o
  -6   2   3         17.03         17.89         1.04 o
  -5   2   3         36.29         32.73         1.35 o
  -4   2   3        552.41        565.26        10.34 o
  -3   2   3        277.82        291.68         4.46 o
  -2   2   3        807.94        849.70        12.93 o
  -1   2   3        242.24        287.16         4.44 o
   0   2   3        538.92        551.85         7.13 o
   1   2   3        115.08        123.89         1.66 o
   2   2   3        371.48        390.76         4.56 o
   3   2   3         20.15         19.75         0.42 o
   4   2   3        111.10        109.57         1.89 o
   5   2   3         14.04         14.18         0.59 o
  -6   3   3          6.96          8.53         0.54 o
  -5   3   3         17.05         17.69         0.68 o
  -4   3   3          5.09          5.09         0.36 o
  -3   3   3        489.19        502.20        10.76 o
  -2   3   3        898.01        933.00        19.96 o
  -1   3   3       1878.06       1964.22        30.21 o
   0   3   3        687.14        754.17        13.40 o
   1   3   3        214.78        215.92         2.90 o
   2   3   3        246.09        262.42         3.52 o
   3   3   3        659.95        661.33         7.70 o
   4   3   3        121.27        128.42         2.17 o
   5   3   3         14.35         13.54         0.71 o
  -6   4   3         78.41         83.27         2.87 o
  -5   4   3         57.30         57.88         1.50 o
  -4   4   3         18.71         17.41         0.63 o
  -3   4   3        589.85        600.19        11.10 o
  -2   4   3        471.00        506.03         9.37 o
  -1   4   3       1096.40       1162.70        17.44 o
   0   4   3       1670.49       1806.14        27.68 o
   1   4   3        374.45        400.20         5.21 o
   2   4   3        495.53        489.03         6.38 o
   3   4   3        110.88        110.49         1.82 o
   4   4   3        298.89        301.97         5.78 o
   5   4   3        102.20        104.03         3.26 o
  -6   5   3         25.01         23.26         1.26 o
  -5   5   3        100.31        100.16         1.91 o
  -4   5   3        624.59        626.55        11.77 o
  -3   5   3         45.19         41.93         3.75 o
  -2   5   3        577.13        586.11        11.08 o
  -1   5   3        492.57        507.43         6.55 o
   0   5   3         56.99         61.02         0.92 o
   1   5   3        856.71        858.17        11.08 o
   2   5   3        227.66        228.74         3.13 o
   3   5   3        300.94        287.42         8.49 o
   4   5   3        167.39        168.38         3.44 o
   5   5   3         14.01         13.72         0.90 o
  -5   6   3          1.64          1.70         0.23 o
  -4   6   3         28.39         29.09         0.71 o
  -3   6   3        120.09        120.67         2.05 o
  -2   6   3        153.99        151.21         2.41 o
  -1   6   3        878.82        917.35        11.87 o
   0   6   3        285.17        295.99         3.88 o
   1   6   3        118.14        112.11         1.81 o
   2   6   3        354.59        344.45         4.57 o
   3   6   3        214.28        211.98         3.40 o
   4   6   3         63.42         63.42         1.57 o
   5   6   3         38.62         39.51         1.69 o
  -5   7   3         56.27         58.10         1.54 o
  -4   7   3         82.91         81.18         1.53 o
  -3   7   3        494.06        500.32         7.69 o
  -2   7   3        289.40        274.82         5.41 o
  -1   7   3        124.69        110.67         3.27 o
   0   7   3        609.40        564.64        16.39 o
   1   7   3         69.22         73.23         1.27 o
   2   7   3        560.09        547.98         7.21 o
   3   7   3        120.54        123.67         2.12 o
   4   7   3         31.15         30.30         0.97 o
  -5   8   3         34.78         34.97         1.68 o
  -4   8   3        103.45        102.73         2.30 o
  -3   8   3         10.12          9.56         0.94 o
  -2   8   3         14.15         11.61         1.51 o
  -1   8   3        243.11        240.50         4.84 o
   0   8   3         11.13         10.54         0.36 o
   1   8   3        876.67        895.82        11.60 o
   2   8   3         66.59         68.70         1.11 o
   3   8   3        142.45        142.95         2.43 o
   4   8   3         51.40         53.50         1.99 o
  -4   9   3         57.92         59.00         1.52 o
  -3   9   3         37.02         36.46         1.04 o
  -2   9   3         19.44         18.00         0.65 o
  -1   9   3          3.04          3.22         0.27 o
   0   9   3        414.12        407.07         7.76 o
   1   9   3        271.90        265.02         3.66 o
   2   9   3        151.14        145.39         2.45 o
   3   9   3         31.08         29.44         0.74 o
   4   9   3         16.57         19.36         1.05 o
  -4  10   3         20.80         19.88         0.78 o
  -3  10   3         87.65         86.74         2.02 o
  -2  10   3         55.82         51.55         1.36 o
  -1  10   3         34.03         35.01         0.99 o
   0  10   3        152.23        147.24         3.12 o
   1  10   3          3.24          3.12         0.29 o
   2  10   3        159.19        164.83         3.38 o
   3  10   3         14.08         14.03         0.59 o
  -4  11   3         25.38         27.46         1.35 o
  -3  11   3         59.56         59.83         1.56 o
  -2  11   3         38.07         38.16         1.11 o
  -1  11   3         87.65         85.36         2.00 o
   0  11   3          9.64         10.00         0.61 o
   1  11   3         74.23         74.83         1.89 o
   2  11   3          7.52          7.04         0.60 o
   3  11   3         34.48         36.94         1.10 o
  -3  12   3         13.46         14.61         0.67 o
  -2  12   3          1.56          1.97         0.30 o
  -1  12   3         23.32         22.77         0.82 o
   0  12   3         22.25         23.99         0.83 o
   1  12   3          1.64          1.41         0.25 o
   2  12   3         18.90         19.98         1.08 o
  -2  13   3         73.13         70.61         2.58 o
  -1  13   3         31.42         29.11         0.98 o
   0  13   3          7.29          8.62         0.49 o
   1  13   3         16.62         15.77         0.98 o
   0  14   3         37.21         38.59         1.73 o
  -6   0   4         15.66         14.78         0.94 o
  -5   0   4        133.64        129.00         3.87 o
  -4   0   4        554.66        556.70        14.88 o
  -3   0   4        225.88        217.63         6.07 o
  -2   0   4       1222.45       1312.19        27.06 o
  -1   0   4       1727.56       1782.15        33.75 o
   0   0   4        107.15        111.41         2.21 o
   1   0   4       1558.23       1726.73        39.26 o
   2   0   4        340.78        334.56         6.16 o
   3   0   4       1723.42       1667.42        30.28 o
   4   0   4         13.56         11.87         0.70 o
   5   0   4         70.04         72.70         2.39 o
  -6   1   4         39.69         38.84         1.68 o
  -5   1   4          1.31          1.22         0.24 o
  -4   1   4        479.36        468.30         8.65 o
  -3   1   4        635.12        568.58        29.36 o
  -2   1   4        443.19        467.06         5.99 o
  -1   1   4        341.38        337.91         4.37 o
   0   1   4       1954.97       1989.11        25.72 o
   1   1   4        859.86        935.00        12.18 o
   2   1   4        677.07        678.51         8.78 o
   3   1   4         28.62         28.99         0.56 o
   4   1   4        133.44        133.98         2.24 o
   5   1   4         13.76         15.17         0.63 o
  -6   2   4         56.52         56.73         1.56 o
  -5   2   4          4.61          4.89         0.38 o
  -4   2   4        195.80        191.88         3.77 o
  -3   2   4        308.55        310.16         5.81 o
  -2   2   4          4.82          4.74         0.20 o
  -1   2   4        223.31        232.73         3.53 o
   0   2   4         70.13         70.09         1.39 o
   1   2   4        367.32        389.37         5.02 o
   2   2   4        367.00        389.54         4.55 o
   3   2   4         70.40         69.07         1.60 o
   4   2   4        152.33        153.18         3.11 o
   5   2   4         23.48         24.01         0.81 o
  -6   3   4         21.18         22.44         0.87 o
  -5   3   4        186.34        192.68         3.91 o
  -4   3   4        260.46        253.37         4.90 o
  -3   3   4        221.79        232.57         4.46 o
  -2   3   4       1474.18       1507.09        37.14 o
  -1   3   4        232.42        265.68         4.08 o
   0   3   4        411.37        395.38         5.17 o
   1   3   4        746.03        763.72        10.37 o
   2   3   4         97.79        102.28         1.42 o
   3   3   4        964.05        957.97        12.35 o
   4   3   4        101.79         95.69         1.70 o
   5   3   4         28.30         29.08         0.93 o
  -6   4   4         14.58         13.35         0.68 o
  -5   4   4         39.75         40.47         1.17 o
  -4   4   4        209.87        202.10         4.08 o
  -3   4   4        172.07        166.06         3.27 o
  -2   4   4        408.68        433.74         6.59 o
  -1   4   4        261.59        251.00         3.90 o
   0   4   4        419.86        447.32         5.89 o
   1   4   4          7.20          9.11         0.35 o
   2   4   4        223.83        217.67         3.22 o
   3   4   4         31.52         32.17         0.71 o
   4   4   4         36.84         38.07         1.30 o
   5   4   4         29.38         26.21         1.29 o
  -5   5   4          1.71          2.67         0.54 o
  -4   5   4         23.37         22.27         0.61 o
  -3   5   4        196.08        196.24         3.81 o
  -2   5   4        284.56        279.96         5.34 o
  -1   5   4        230.59        241.18         3.73 o
   0   5   4        175.76        184.13         2.47 o
   1   5   4        114.66        113.55         1.60 o
   2   5   4         13.71         11.66         0.35 o
   3   5   4         28.13         26.92         1.35 o
   4   5   4         38.44         32.82         1.70 o
   5   5   4         27.59         26.91         1.34 o
  -5   6   4         23.24         22.55         1.11 o
  -4   6   4         30.04         27.04         0.84 o
  -3   6   4         21.82         20.73         0.68 o
  -2   6   4        404.90        397.29         7.63 o
  -1   6   4         95.26         89.69         3.31 o
   0   6   4        916.18        921.26        11.94 o
   1   6   4        356.92        348.67         4.62 o
   2   6   4        476.58        447.61        15.23 o
   3   6   4        135.01        131.25         2.77 o
   4   6   4         41.40         38.85         1.12 o
  -5   7   4         49.97         50.79         1.16 o
  -4   7   4         15.97         16.80         0.52 o
  -3   7   4         31.71         29.99         0.91 o
  -2   7   4        308.92        315.38         6.08 o
  -1   7   4         43.78         42.04         0.84 o
   0   7   4         57.12         51.82         1.83 o
   1   7   4        157.76        156.76         2.21 o
   2   7   4         42.80         41.87         0.75 o
   3   7   4        255.50        251.84         4.96 o
   4   7   4          2.67          2.53         0.47 o
  -5   8   4         19.67         20.65         1.14 o
  -4   8   4          0.16          0.20         0.19 o
  -3   8   4         58.33         54.11         1.37 o
  -2   8   4         42.94         40.12         2.08 o
  -1   8   4         14.05         14.81         0.43 o
   0   8   4         74.18         67.04         1.26 o
   1   8   4         89.57         88.95         1.36 o
   2   8   4          1.10          1.37         0.36 o
   3   8   4         28.27         26.30         0.84 o
   4   8   4          9.69         10.37         0.62 o
  -4   9   4         58.30         59.26         1.54 o
  -3   9   4         79.06         77.50         1.83 o
  -2   9   4         69.00         70.24         1.66 o
  -1   9   4        112.92        113.26         2.47 o
   0   9   4         72.45         68.78         1.34 o
   1   9   4        134.33        135.48         2.33 o
   2   9   4        240.90        245.99         3.92 o
   3   9   4         19.66         19.97         0.59 o
   4   9   4         67.14         69.20         1.79 o
  -4  10   4         48.90         51.52         2.56 o
  -3  10   4          1.91          2.14         0.29 o
  -2  10   4        175.54        180.99         3.73 o
  -1  10   4         28.65         24.54         0.80 o
   0  10   4         35.35         36.69         1.03 o
   1  10   4         64.20         61.59         1.26 o
   2  10   4          2.32          2.39         0.50 o
   3  10   4         27.28         27.95         0.75 o
  -3  11   4         68.47         67.91         1.74 o
  -2  11   4        107.36        106.40         2.44 o
  -1  11   4         94.88         91.19         2.12 o
   0  11   4         80.25         76.65         1.87 o
   1  11   4        133.37        133.01         2.85 o
   2  11   4         26.66         26.26         1.23 o
   3  11   4         30.35         32.74         1.45 o
  -3  12   4         88.45         92.73         3.16 o
  -2  12   4          3.63          3.29         0.35 o
  -1  12   4        108.46        113.34         2.58 o
   0  12   4         12.34         11.51         0.64 o
   1  12   4         93.51         93.28         2.15 o
   2  12   4         70.00         77.68         2.59 o
  -1  13   4         48.23         45.07         1.35 o
   0  13   4        118.92        122.72         2.83 o
   1  13   4         40.64         42.47         1.77 o
  -6   1   5         19.74         18.71         1.12 o
  -5   1   5         57.39         51.89         1.38 o
  -4   1   5         76.96         72.15         1.68 o
  -3   1   5         53.33         55.55         1.24 o
  -2   1   5        704.53        733.80         9.51 o
  -1   1   5        202.71        216.47         2.95 o
   0   1   5         52.18         59.02         0.86 o
   1   1   5         23.36         19.04         0.35 o
   2   1   5        483.64        495.14         6.51 o
   3   1   5        327.58        314.51         4.22 o
   4   1   5         68.24         70.39         1.33 o
   5   1   5         61.69         65.34         1.65 o
  -6   2   5         38.75         40.35         1.24 o
  -5   2   5        144.61        145.23         3.12 o
  -4   2   5         97.08         94.37         2.21 o
  -3   2   5        416.86        449.92         6.79 o
  -2   2   5         45.44         48.27         0.78 o
  -1   2   5        623.49        675.55         8.77 o
   0   2   5        107.77        111.78         1.41 o
   1   2   5        329.43        355.29         4.68 o
   2   2   5        532.08        509.12         7.67 o
   3   2   5        244.12        239.58         3.28 o
   4   2   5         56.11         52.72         1.07 o
   5   2   5         68.27         68.91         1.72 o
  -6   3   5          8.04          6.61         0.50 o
  -5   3   5         12.85         12.30         0.59 o
  -4   3   5        149.47        145.93         3.09 o
  -3   3   5         90.92         90.65         1.88 o
  -2   3   5        298.88        316.74         4.18 o
  -1   3   5        597.82        602.91         9.08 o
   0   3   5        590.99        638.16         8.34 o
   1   3   5          0.15          0.09         0.09 o
   2   3   5         70.26         74.33         1.34 o
   3   3   5          7.62          6.73         0.30 o
   4   3   5         69.22         61.27         1.97 o
   5   3   5         30.89         29.11         1.35 o
  -6   4   5         36.59         38.87         1.78 o
  -5   4   5          3.40          4.15         0.38 o
  -4   4   5        243.48        249.33         4.92 o
  -3   4   5        384.55        377.87         5.85 o
  -2   4   5        308.95        290.81        11.76 o
  -1   4   5        368.32        376.82         5.86 o
   0   4   5         26.10         25.54         0.45 o
   1   4   5        250.19        243.50         3.21 o
   2   4   5        157.50        154.11         2.52 o
   3   4   5         36.18         33.68         0.75 o
   4   4   5         44.15         45.38         1.69 o
  -5   5   5         62.78         59.57         1.58 o
  -4   5   5         43.48         41.23         1.18 o
  -3   5   5       1216.80       1211.86        22.41 o
  -2   5   5        359.76        367.53         9.80 o
  -1   5   5        639.44        665.45        10.00 o
   0   5   5        435.80        432.60         5.63 o
   1   5   5        227.33        216.45         6.77 o
   2   5   5       1199.64       1155.75        14.92 o
   3   5   5        529.18        527.21         9.83 o
   4   5   5         17.91         17.94         1.04 o
  -5   6   5         22.21         21.06         0.82 o
  -4   6   5         64.77         63.39         1.55 o
  -3   6   5        105.68        104.45         2.62 o
  -2   6   5        212.27        203.91         4.09 o
  -1   6   5        126.66        126.89         2.59 o
   0   6   5        141.19        143.64         2.37 o
   1   6   5        125.74        117.52         1.69 o
   2   6   5         14.39         14.17         0.37 o
   3   6   5         16.67         15.75         0.60 o
   4   6   5         36.67         34.96         1.08 o
  -5   7   5         34.56         34.45         1.13 o
  -4   7   5        102.11        101.07         2.30 o
  -3   7   5         36.50         32.25         0.94 o
  -2   7   5        186.12        188.21         3.69 o
  -1   7   5        237.04        241.01         3.82 o
   0   7   5        225.80        225.98         3.61 o
   1   7   5        398.37        388.58         5.21 o
   2   7   5          8.83          9.37         0.33 o
   3   7   5        160.60        155.17         3.22 o
   4   7   5        215.45        229.79         4.72 o
  -5   8   5         35.74         38.01         1.71 o
  -4   8   5          0.89          0.93         0.24 o
  -3   8   5        175.80        177.97         3.63 o
  -2   8   5         94.94         89.71         2.05 o
  -1   8   5        158.81        172.38         2.92 o
   0   8   5        397.15        388.25         6.14 o
   1   8   5         22.20         19.52         0.54 o
   2   8   5        188.40        189.45         2.86 o
   3   8   5         45.24         45.70         1.24 o
   4   8   5         25.71         27.48         0.94 o
  -4   9   5         35.04         33.83         1.55 o
  -3   9   5         33.76         33.80         1.03 o
  -2   9   5          5.40          4.63         0.36 o
  -1   9   5        116.61        117.43         2.06 o
   0   9   5         19.01         21.91         0.59 o
   1   9   5         39.56         38.57         0.87 o
   2   9   5         21.16         22.24         0.61 o
   3   9   5         10.87          9.23         0.50 o
  -4  10   5         60.14         60.56         2.01 o
  -3  10   5         26.68         27.46         0.92 o
  -2  10   5          6.09          5.42         0.38 o
  -1  10   5         33.56         32.30         0.99 o
   0  10   5         15.36         13.65         0.47 o
   1  10   5        118.24        112.00         2.02 o
   2  10   5         30.36         28.21         0.91 o
   3  10   5         42.38         42.93         1.83 o
  -3  11   5         97.06         99.36         2.34 o
  -2  11   5         78.08         78.61         1.96 o
  -1  11   5         13.95         14.58         0.63 o
   0  11   5        157.37        154.82         3.32 o
   1  11   5         31.71         30.51         0.96 o
   2  11   5         29.26         29.20         0.97 o
  -2  12   5          2.07          2.51         0.33 o
  -1  12   5          9.15         10.85         0.57 o
   0  12   5         10.25         10.21         0.71 o
   1  12   5          2.98          4.27         0.38 o
   2  12   5          4.20          3.73         0.52 o
   0  13   5         35.84         36.76         1.70 o
   1  13   5          4.13          4.01         0.56 o
  -6   0   6        180.42        185.91         5.61 o
  -5   0   6         19.62         19.31         1.08 o
  -4   0   6        304.00        305.37         8.28 o
  -3   0   6        279.40        257.73         6.97 o
  -2   0   6        589.14        625.18        11.51 o
  -1   0   6        302.99        305.72         5.66 o
   0   0   6        340.59        349.52         6.46 o
   1   0   6        164.23        151.60         4.33 o
   2   0   6       1260.15       1276.74        23.18 o
   3   0   6         22.56         21.00         0.69 o
   4   0   6        303.46        297.19         8.15 o
  -6   1   6          0.72          0.84         0.28 o
  -5   1   6        126.35        121.28         2.83 o
  -4   1   6        180.20        170.24         3.44 o
  -3   1   6        303.12        302.80         5.70 o
  -2   1   6        228.05        223.44         2.99 o
  -1   1   6          2.48          2.09         0.13 o
   0   1   6         65.64         64.92         1.13 o
   1   1   6        588.07        599.35         9.04 o
   2   1   6         24.98         22.00         0.47 o
   3   1   6        576.35        564.96         7.40 o
   4   1   6         15.42         13.23         0.46 o
  -6   2   6         27.60         27.94         1.44 o
  -5   2   6         67.23         63.75         1.63 o
  -4   2   6        212.04        208.92         4.18 o
  -3   2   6         65.84         67.17         1.23 o
  -2   2   6        293.11        298.49         3.97 o
  -1   2   6         82.70         90.40         1.34 o
   0   2   6        797.34        808.09        10.57 o
   1   2   6        388.84        422.41        20.99 o
   2   2   6         26.96         25.33         0.60 o
   3   2   6        214.73        219.06         3.54 o
   4   2   6         83.98         83.63         1.58 o
  -5   3   6         13.85         13.62         0.65 o
  -4   3   6        153.40        155.74         3.27 o
  -3   3   6        434.82        439.64         7.12 o
  -2   3   6        410.70        427.09         9.37 o
  -1   3   6        890.91        900.80        11.62 o
   0   3   6        560.69        588.41         6.79 o
   1   3   6        115.84        114.10         1.63 o
   2   3   6        451.89        452.48         6.94 o
   3   3   6         28.06         26.38         0.65 o
   4   3   6        131.61        138.89         2.92 o
  -5   4   6         51.23         48.66         1.38 o
  -4   4   6        148.95        142.76         3.05 o
  -3   4   6        234.08        233.50         3.69 o
  -2   4   6        400.06        380.20        33.52 o
  -1   4   6         12.11         11.47         0.35 o
   0   4   6         48.90         44.64         0.72 o
   1   4   6        373.77        355.55         4.71 o
   2   4   6        223.39        225.71         3.59 o
   3   4   6         87.70         87.68         1.60 o
   4   4   6          1.81          1.71         0.26 o
  -5   5   6          5.65          4.64         0.46 o
  -4   5   6          5.07          4.72         0.38 o
  -3   5   6         60.04         61.86         1.47 o
  -2   5   6        207.29        222.99         4.32 o
  -1   5   6          9.09          9.30         0.39 o
   0   5   6        345.65        332.85         8.79 o
   1   5   6         29.19         28.80         0.60 o
   2   5   6          2.37          2.15         0.19 o
   3   5   6         15.33         15.54         0.69 o
   4   5   6         44.80         45.04         1.41 o
  -5   6   6         35.83         36.47         1.55 o
  -4   6   6        154.62        146.60         3.75 o
  -3   6   6         77.74         72.40         1.69 o
  -2   6   6        234.40        234.42         4.67 o
  -1   6   6        527.56        532.36         8.14 o
   0   6   6         28.91         25.78         0.74 o
   1   6   6        454.02        434.37        10.98 o
   2   6   6        102.96        103.43         1.80 o
   3   6   6         53.63         51.04         1.31 o
   4   6   6         23.23         23.56         0.85 o
  -5   7   6         12.80         14.43         0.69 o
  -4   7   6         19.40         18.67         0.71 o
  -3   7   6         38.98         38.78         1.08 o
  -2   7   6        165.14        162.02         3.32 o
  -1   7   6         52.46         48.89         1.31 o
   0   7   6         71.16         71.20         1.33 o
   1   7   6        248.48        236.65         3.83 o
   2   7   6        160.94        156.11         2.61 o
   3   7   6          6.78          6.39         0.40 o
   4   7   6         26.08         25.96         0.92 o
  -4   8   6         34.03         34.60         1.75 o
  -3   8   6         42.62         40.89         1.15 o
  -2   8   6         14.26         15.14         0.59 o
  -1   8   6        132.37        119.94         2.62 o
   0   8   6        117.32        104.80         1.88 o
   1   8   6          6.30          7.62         0.34 o
   2   8   6         71.65         74.50         2.71 o
   3   8   6         14.44         13.67         0.82 o
  -4   9   6         20.18         20.57         0.80 o
  -3   9   6         75.69         72.48         1.77 o
  -2   9   6        248.73        250.45         4.99 o
  -1   9   6          6.71          5.63         0.39 o
   0   9   6        117.03        116.70         2.07 o
   1   9   6         91.59         94.57         1.73 o
   2   9   6          6.42          6.55         0.43 o
   3   9   6        155.16        160.52         5.01 o
  -4  10   6         18.07         17.40         1.04 o
  -3  10   6         87.75         86.93         2.09 o
  -2  10   6          0.11         -0.02         0.18 o
  -1  10   6        139.50        141.41         3.04 o
   0  10   6         22.42         21.75         0.62 o
   1  10   6         21.88         20.13         0.82 o
   2  10   6         34.55         35.39         1.56 o
  -3  11   6         41.00         41.73         1.28 o
  -2  11   6         71.00         76.86         2.05 o
  -1  11   6         61.34         61.25         1.59 o
   0  11   6         55.33         53.65         1.16 o
   1  11   6          5.03          5.55         0.33 o
   2  11   6         45.81         45.00         1.93 o
  -1  12   6         56.71         59.70         1.61 o
   0  12   6         62.62         64.15         1.69 o
   1  12   6        102.93        107.17         2.59 o
  -5   1   7         65.96         63.19         1.65 o
  -4   1   7          1.60          1.06         0.35 o
  -3   1   7         96.93         99.71         2.97 o
  -2   1   7        183.82        183.80         2.84 o
  -1   1   7         88.45         92.64         1.35 o
   0   1   7        180.70        171.55         7.55 o
   1   1   7         37.61         36.82         0.99 o
   2   1   7        339.91        328.28         5.15 o
   3   1   7        154.26        144.06         2.12 o
   4   1   7         44.61         46.08         1.03 o
  -5   2   7         79.13         75.83         1.88 o
  -4   2   7         57.90         56.46         1.44 o
  -3   2   7         10.86          9.81         0.74 o
  -2   2   7         88.67         90.38         1.34 o
  -1   2   7        606.08        593.95         7.72 o
   0   2   7          7.81          6.77         0.41 o
   1   2   7        481.81        464.26         7.11 o
   2   2   7        154.27        156.19         2.59 o
   3   2   7         38.04         37.03         0.84 o
   4   2   7         47.70         47.99         1.84 o
  -5   3   7         34.73         33.24         1.08 o
  -4   3   7         99.61         98.67         2.22 o
  -3   3   7         65.94         68.88         1.30 o
  -2   3   7          8.64          8.17         0.27 o
  -1   3   7        130.93        132.39         1.89 o
   0   3   7        303.10        273.29         4.31 o
   1   3   7        181.73        186.84         2.99 o
   2   3   7        192.60        176.77         2.90 o
   3   3   7          9.39          8.84         0.37 o
   4   3   7          8.33          7.33         0.45 o
  -5   4   7        142.40        142.02         3.60 o
  -4   4   7         52.22         50.12         1.36 o
  -3   4   7        240.02        251.72         4.00 o
  -2   4   7        519.10        513.71         7.89 o
  -1   4   7         41.64         41.25         0.71 o
   0   4   7        894.86        864.58        13.24 o
   1   4   7        251.38        254.64         4.01 o
   2   4   7         21.01         20.06         0.54 o
   3   4   7        128.94        128.11         2.24 o
   4   4   7         38.95         42.09         1.20 o
  -5   5   7         11.91         11.69         0.77 o
  -4   5   7         23.72         23.27         0.99 o
  -3   5   7         79.38         76.67         1.47 o
  -2   5   7        223.88        222.60         4.34 o
  -1   5   7        518.50        520.01         7.98 o
   0   5   7         34.00         33.87         0.86 o
   1   5   7         71.74         63.56         1.20 o
   2   5   7         37.54         35.67         0.80 o
   3   5   7         31.71         28.43         0.72 o
   4   5   7        180.07        197.29         5.34 o
  -5   6   7         79.78         80.35         2.05 o
  -4   6   7        135.45        134.43         3.99 o
  -3   6   7        195.87        193.57         3.96 o
  -2   6   7        103.36        106.16         2.35 o
  -1   6   7        104.35         93.65         1.65 o
   0   6   7        233.29        235.49         3.80 o
   1   6   7         58.38         58.62         2.58 o
   2   6   7        111.20        105.25         1.87 o
   3   6   7         29.50         29.28         0.92 o
   4   6   7         12.69         12.42         0.82 o
  -4   7   7         16.05         14.85         0.53 o
  -3   7   7        272.52        275.51         5.43 o
  -2   7   7         87.68         83.04         1.92 o
  -1   7   7        173.79        176.88         2.92 o
   0   7   7        295.46        315.62         5.01 o
   1   7   7        101.63         99.17         2.64 o
   2   7   7        140.05        140.06         3.03 o
   3   7   7        109.42        111.77         2.50 o
  -4   8   7        103.61        106.77         2.03 o
  -3   8   7         90.91         86.65         2.06 o
  -2   8   7        108.07        101.71         2.29 o
  -1   8   7        149.00        154.38         2.64 o
   0   8   7         59.37         57.06         1.15 o
   1   8   7         56.29         54.26         1.12 o
   2   8   7         56.33         56.86         1.49 o
   3   8   7         11.33         11.25         0.86 o
  -4   9   7         14.20         12.79         0.86 o
  -3   9   7         67.43         67.90         1.87 o
  -2   9   7         55.59         55.88         2.59 o
  -1   9   7         32.01         30.92         0.93 o
   0   9   7         18.48         16.73         0.52 o
   1   9   7         13.70         13.55         0.48 o
   2   9   7         10.41          9.60         0.87 o
  -3  10   7         25.07         24.79         0.91 o
  -2  10   7         30.88         32.22         1.03 o
  -1  10   7         17.58         17.08         0.68 o
   0  10   7         84.47         84.95         1.64 o
   1  10   7         74.30         74.79         1.50 o
   2  10   7          7.16          7.30         0.69 o
  -2  11   7         16.87         17.26         0.73 o
  -1  11   7         28.24         27.49         0.95 o
   0  11   7         37.36         37.34         0.92 o
   1  11   7         10.92         11.09         0.47 o
  -1  12   7          4.07          4.48         0.55 o
   0  12   7         11.72         13.10         0.88 o
  -5   0   8        205.54        201.53         5.94 o
  -4   0   8        175.37        174.72         5.10 o
  -3   0   8        231.21        216.34         6.06 o
  -2   0   8        428.51        440.00         8.22 o
  -1   0   8        348.10        358.14         6.79 o
   0   0   8        563.00        573.21        15.27 o
   1   0   8        934.96        923.69        24.91 o
   2   0   8         23.55         19.14         0.98 o
   3   0   8        215.00        215.20         4.35 o
   4   0   8         77.24         78.33         2.31 o
  -5   1   8         23.42         23.26         0.87 o
  -4   1   8        156.90        157.97         3.30 o
  -3   1   8         87.27         84.13         1.88 o
  -2   1   8         98.07         99.77         1.74 o
  -1   1   8        245.12        242.81         3.27 o
   0   1   8        370.40        356.05         6.87 o
   1   1   8        133.41        114.01         2.47 o
   2   1   8        165.38        154.59         2.58 o
   3   1   8         36.68         35.82         0.84 o
   4   1   8         64.21         68.60         2.18 o
  -5   2   8         41.32         40.34         1.23 o
  -4   2   8        119.99        114.54         2.53 o
  -3   2   8        163.14        166.30         2.73 o
  -2   2   8          0.92          1.17         0.14 o
  -1   2   8        265.21        272.65         3.70 o
   0   2   8        328.64        328.52         8.73 o
   1   2   8        158.12        156.47         3.33 o
   2   2   8         63.54         65.07         1.25 o
   3   2   8         11.81         11.63         0.44 o
   4   2   8         40.39         42.19         1.22 o
  -5   3   8         22.12         22.97         0.88 o
  -4   3   8         60.14         57.08         2.27 o
  -3   3   8          1.62          1.93         0.34 o
  -2   3   8        253.52        259.39         3.47 o
  -1   3   8        282.44        283.39         3.89 o
   0   3   8         40.97         34.08         0.94 o
   1   3   8        212.11        201.87         3.29 o
   2   3   8         47.60         45.49         0.97 o
   3   3   8         87.46         88.32         1.65 o
   4   3   8         68.06         73.97         3.66 o
  -5   4   8          8.26          7.85         0.72 o
  -4   4   8         22.81         24.19         0.89 o
  -3   4   8         75.52         74.53         1.43 o
  -2   4   8        100.42        100.23         1.76 o
  -1   4   8        165.80        174.70         2.43 o
   0   4   8         61.69         61.07         1.48 o
   1   4   8        146.77        132.92         2.24 o
   2   4   8         70.71         67.14         1.30 o
   3   4   8         59.83         61.04         1.25 o
   4   4   8         27.93         29.03         1.43 o
  -5   5   8          5.67          6.65         0.51 o
  -4   5   8         24.97         26.90         0.93 o
  -3   5   8        136.19        136.89         2.37 o
  -2   5   8         13.10         12.21         0.42 o
  -1   5   8        152.78        155.97         2.59 o
   0   5   8         42.64         42.70         0.89 o
   1   5   8         34.83         35.86         1.02 o
   2   5   8         16.06         16.05         0.49 o
   3   5   8         20.19         18.40         0.57 o
  -4   6   8        117.34        111.90         2.77 o
  -3   6   8         20.91         19.81         0.59 o
  -2   6   8         75.61         74.24         1.74 o
  -1   6   8         59.15         55.30         1.10 o
   0   6   8         90.19         89.85         1.62 o
   1   6   8        118.75        120.11         2.63 o
   2   6   8         38.09         38.76         1.11 o
   3   6   8        118.25        124.88         2.72 o
  -4   7   8         23.05         22.61         1.23 o
  -3   7   8         46.58         44.02         1.01 o
  -2   7   8         26.60         25.39         0.83 o
  -1   7   8         77.32         73.44         1.40 o
   0   7   8          6.56          5.68         0.31 o
   1   7   8         43.78         41.47         1.19 o
   2   7   8         10.60         10.36         0.55 o
   3   7   8          8.07          7.83         0.71 o
  -4   8   8         26.31         25.28         0.75 o
  -3   8   8          5.49          5.32         0.41 o
  -2   8   8         20.79         20.13         0.74 o
  -1   8   8         10.24         10.92         0.52 o
   0   8   8         45.99         45.42         0.99 o
   1   8   8         71.16         71.00         1.78 o
   2   8   8          7.70          6.57         0.45 o
  -4   9   8         41.29         42.62         1.80 o
  -3   9   8         80.13         84.52         2.05 o
  -2   9   8          2.07          1.64         0.28 o
  -1   9   8        116.29        112.76         2.53 o
   0   9   8         54.40         54.57         1.16 o
   1   9   8         36.38         36.48         1.13 o
   2   9   8         62.99         68.18         3.27 o
  -3  10   8          8.46          8.57         0.74 o
  -2  10   8        156.61        151.45         3.36 o
  -1  10   8         35.69         35.36         1.09 o
   0  10   8         24.27         24.40         0.69 o
   1  10   8         80.32         84.48         2.09 o
  -1  11   8         25.77         27.64         0.96 o
   0  11   8         24.96         27.57         0.77 o
  -5   1   9         20.71         21.20         0.86 o
  -4   1   9         14.05         13.28         1.07 o
  -3   1   9         75.33         77.91         1.79 o
  -2   1   9         61.00         64.74         1.05 o
  -1   1   9        300.96        312.19         4.91 o
   0   1   9         38.49         39.49         1.11 o
   1   1   9        166.72        167.02         3.55 o
   2   1   9         66.06         64.87         1.64 o
   3   1   9          8.36          8.60         0.49 o
  -5   2   9        139.70        139.17         3.09 o
  -4   2   9          7.43          6.64         0.45 o
  -3   2   9         52.07         51.99         1.33 o
  -2   2   9        407.66        417.61         5.63 o
  -1   2   9         60.99         57.39         1.12 o
   0   2   9        939.97        925.27        17.38 o
   1   2   9        102.77         98.23         2.23 o
   2   2   9         38.22         35.93         1.07 o
   3   2   9         16.27         16.75         0.55 o
  -5   3   9          7.85          8.43         0.83 o
  -4   3   9          1.14          1.75         0.33 o
  -3   3   9          7.78          7.17         0.39 o
  -2   3   9          7.17          7.17         0.33 o
  -1   3   9        125.81        125.96         2.15 o
   0   3   9         14.49         13.43         0.58 o
   1   3   9        101.06         92.00         2.09 o
   2   3   9         24.83         24.15         0.65 o
   3   3   9         24.82         25.99         0.72 o
  -4   4   9        123.36        123.39         2.74 o
  -3   4   9         40.72         39.66         0.91 o
  -2   4   9         11.57         12.92         0.44 o
  -1   4   9        322.97        318.78         5.05 o
   0   4   9         10.67         10.50         0.56 o
   1   4   9        193.01        186.70         3.84 o
   2   4   9         93.64         94.56         1.75 o
   3   4   9          9.53         10.17         0.42 o
  -4   5   9          0.24         -0.06         0.21 o
  -3   5   9         66.34         69.98         1.40 o
  -2   5   9        260.54        263.58         4.22 o
  -1   5   9         27.65         25.08         0.64 o
   0   5   9        328.62        333.55         6.52 o
   1   5   9         36.90         36.56         1.09 o
   2   5   9         22.15         20.53         0.75 o
   3   5   9         37.07         37.27         0.92 o
  -4   6   9         22.99         25.60         0.92 o
  -3   6   9         30.70         31.08         0.79 o
  -2   6   9         43.30         41.95         0.92 o
  -1   6   9         68.79         70.48         1.34 o
   0   6   9         90.44         91.41         2.06 o
   1   6   9        108.71        111.89         3.15 o
   2   6   9         46.46         46.13         1.30 o
  -4   7   9        110.70        116.95         2.68 o
  -3   7   9         63.24         63.40         1.32 o
  -2   7   9         39.91         37.01         1.09 o
  -1   7   9        114.78        112.12         2.01 o
   0   7   9         41.32         40.74         1.17 o
   1   7   9         28.43         28.36         0.96 o
   2   7   9         42.61         44.55         1.30 o
  -3   8   9        149.91        156.82         3.12 o
  -2   8   9         84.99         82.68         1.98 o
  -1   8   9         18.96         18.61         0.71 o
   0   8   9        210.23        223.18         4.57 o
   1   8   9        155.70        165.11         3.57 o
   2   8   9         21.41         21.53         0.85 o
  -3   9   9         12.84         12.17         0.50 o
  -2   9   9         14.50         14.83         0.72 o
  -1   9   9         25.02         28.53         0.94 o
   0   9   9          7.83          8.43         0.50 o
   1   9   9          0.13          0.51         0.24 o
  -2  10   9          8.78          9.41         0.78 o
  -1  10   9         34.36         36.71         1.14 o
   0  10   9         43.30         43.76         1.29 o
  -4   0  10         48.87         49.16         1.92 o
  -3   0  10        238.59        246.04         6.86 o
  -2   0  10        205.16        216.32         4.25 o
  -1   0  10        449.48        444.91        12.24 o
   0   0  10        436.87        427.75        11.97 o
   1   0  10         92.85         89.46         3.01 o
   2   0  10         40.95         40.68         1.73 o
   3   0  10        105.07        111.52         3.68 o
  -4   1  10         76.51         75.10         1.86 o
  -3   1  10         37.10         35.46         1.04 o
  -2   1  10         98.80        100.27         1.54 o
  -1   1  10        141.60        141.48         3.03 o
   0   1  10         40.35         37.88         1.10 o
   1   1  10        133.38        128.67         2.92 o
   2   1  10         12.56         12.54         0.60 o
   3   1  10         22.78         22.59         1.14 o
  -4   2  10         67.71         68.21         1.72 o
  -3   2  10         53.74         52.49         1.36 o
  -2   2  10         37.11         38.37         1.03 o
  -1   2  10         36.35         33.19         0.96 o
   0   2  10         61.60         61.03         1.54 o
   1   2  10        126.37        124.86         2.76 o
   2   2  10         22.61         20.07         0.93 o
   3   2  10         49.15         51.61         1.45 o
  -4   3  10         64.80         68.99         1.74 o
  -3   3  10        192.10        200.19         4.06 o
  -2   3  10         87.62         86.35         2.15 o
  -1   3  10        151.88        151.10         3.16 o
   0   3  10        241.94        251.72         5.06 o
   1   3  10         49.27         44.04         1.26 o
   2   3  10         49.23         44.45         1.28 o
   3   3  10         28.52         29.18         0.96 o
  -4   4  10         16.27         15.87         0.72 o
  -3   4  10         14.13         14.02         0.50 o
  -2   4  10         42.04         39.77         1.21 o
  -1   4  10         15.23         16.07         0.70 o
   0   4  10         46.12         44.39         1.25 o
   1   4  10        100.30        100.75         2.35 o
   2   4  10          2.38          2.04         0.30 o
   3   4  10          9.23          8.88         0.76 o
  -4   5  10         36.44         36.49         1.16 o
  -3   5  10          3.18          2.74         0.26 o
  -2   5  10          4.72          5.73         0.40 o
  -1   5  10         28.33         28.47         0.90 o
   0   5  10          8.93          9.00         0.64 o
   1   5  10         38.93         39.21         1.18 o
   2   5  10          2.31          2.92         0.35 o
  -4   6  10         37.49         39.70         1.25 o
  -3   6  10         70.43         68.88         1.41 o
  -2   6  10         13.46         13.06         0.83 o
  -1   6  10         14.90         14.02         1.13 o
   0   6  10        111.89        117.69         2.63 o
   1   6  10         22.89         20.85         0.80 o
   2   6  10         95.46         99.18         2.40 o
  -3   7  10         29.32         30.93         0.83 o
  -2   7  10         10.03          9.49         0.52 o
  -1   7  10          7.91          7.41         0.68 o
   0   7  10         15.55         18.32         0.73 o
   1   7  10         24.67         25.62         0.92 o
   2   7  10         10.56         10.24         0.81 o
  -3   8  10         13.44         13.77         0.53 o
  -2   8  10         10.37          9.24         0.76 o
  -1   8  10         26.21         27.34         0.91 o
   0   8  10          5.39          6.33         0.78 o
   1   8  10         15.23         16.47         0.74 o
  -2   9  10         51.28         55.84         1.53 o
  -1   9  10        101.66        105.33         2.44 o
   0   9  10          8.49          9.83         0.79 o
  -4   1  11         25.33         26.35         0.95 o
  -3   1  11         30.54         32.27         1.00 o
  -2   1  11        146.07        149.49         3.18 o
  -1   1  11         87.21         84.22         2.00 o
   0   1  11         58.11         57.65         1.66 o
   1   1  11         21.65         19.78         0.78 o
   2   1  11          2.82          3.12         0.36 o
  -4   2  11         36.41         37.27         1.64 o
  -3   2  11        112.83        113.74         2.53 o
  -2   2  11         12.00         11.35         0.74 o
  -1   2  11         60.62         56.99         1.72 o
   0   2  11         44.48         44.66         1.29 o
   1   2  11         81.93         75.47         1.91 o
   2   2  11         51.82         57.02         1.58 o
  -4   3  11         19.65         18.53         0.79 o
  -3   3  11         14.45         15.63         0.67 o
  -2   3  11        103.12         93.36         3.13 o
  -1   3  11         49.88         50.56         1.51 o
   0   3  11         86.44         82.86         2.02 o
   1   3  11         38.91         38.79         1.21 o
   2   3  11         36.83         37.15         1.19 o
  -4   4  11          8.59          7.87         0.78 o
  -3   4  11         31.46         35.56         1.09 o
  -2   4  11         58.29         57.85         2.12 o
  -1   4  11         10.52          9.77         0.53 o
   0   4  11        223.79        221.29         4.61 o
   1   4  11         86.70         88.00         2.17 o
   2   4  11         34.19         35.61         1.61 o
  -4   5  11         86.28         97.53         3.30 o
  -3   5  11         62.87         65.36         1.67 o
  -2   5  11         11.23         12.04         0.58 o
  -1   5  11        104.96        105.05         2.41 o
   0   5  11         28.91         29.58         0.99 o
   1   5  11         80.91         79.46         2.00 o
  -3   6  11         20.47         20.90         1.89 o
  -2   6  11         30.58         30.51         0.98 o
  -1   6  11         60.39         61.95         2.32 o
   0   6  11         60.34         60.69         1.62 o
   1   6  11         38.83         38.73         1.23 o
  -3   7  11         39.99         41.80         1.27 o
  -2   7  11         57.31         61.24         1.61 o
  -1   7  11         16.71         16.82         1.06 o
   0   7  11         39.36         40.68         1.24 o
  -2   8  11          4.67          4.56         0.57 o
   0   8  11         23.73         22.79         1.22 o
  -4   0  12        127.21        136.67         4.33 o
  -2   0  12         15.04         15.30         0.91 o
  -1   0  12          5.75          4.71         0.56 o
   0   0  12         30.54         27.67         1.36 o
   1   0  12         81.75         81.50         2.94 o
  -4   1  12          7.40          8.63         0.76 o
  -2   1  12         72.00         71.76         2.51 o
  -1   1  12        100.91        100.95         3.54 o
   0   1  12         68.59         69.86         1.82 o
   1   1  12         46.97         48.88         2.13 o
  -4   2  12          0.31          0.09         0.27 o
  -3   2  12         59.06         60.90         2.27 o
  -2   2  12         50.60         52.39         1.97 o
  -1   2  12         43.56         42.23         1.22 o
   0   2  12         39.78         37.59         1.17 o
   1   2  12         14.45         13.00         0.67 o
  -3   3  12         10.25          9.17         0.80 o
  -2   3  12         54.76         52.99         2.06 o
  -1   3  12         55.10         55.56         2.02 o
   0   3  12          1.57          1.92         0.31 o
   1   3  12        118.32        124.41         2.90 o
  -3   4  12         78.57         79.53         2.74 o
  -2   4  12         13.18         10.22         0.81 o
  -1   4  12         32.72         32.47         1.06 o
   0   4  12         86.68         86.84         2.50 o
   1   4  12         12.46         13.22         0.93 o
  -3   5  12          1.49          1.88         0.47 o
  -2   5  12         11.71         11.45         0.86 o
  -1   5  12          8.75          9.00         0.53 o
   0   5  12         59.57         60.58         1.65 o
  -2   6  12          8.68          8.33         0.77 o
  -1   6  12         35.27         38.27         1.73 o
   0   6  12         45.73         50.73         2.05 o
  -2   1  13         43.28         44.00         1.81 o
  -1   1  13         11.15         11.19         0.58 o
   0   1  13         38.49         40.35         1.26 o
  -2   2  13         20.42         20.77         1.18 o
  -1   2  13         11.00         10.19         0.59 o
   0   2  13          8.25          9.57         0.82 o
  -2   3  13         24.37         25.33         1.30 o
  -1   3  13         10.12          9.33         0.56 o
   0   3  13          4.64          5.23         0.65 o
  -2   4  13          1.77          2.26         0.47 o
  -1   4  13         38.78         40.63         1.74 o
                                                
